# Supplementary material for: Prediction of prostate cancer aggressiveness using magnetic resonance imaging radiomics: a dual-center study
Source: Discov Oncol. 2024 Apr 16;15:122. doi: 10.1007/s12672-024-00980-8 (PMC11019191; doi:10.1007/s12672-024-00980-8)
Supplement: Supplementary file 1 — Additional file1 (CSV 265 KB) [file 12672_2024_980_MOESM1_ESM.csv]

column_name	icc_value
Unnamed: 0	1.0
t1_vibe_fs_tra_post contrast_original_shape_Elongation	0.7686750404601465
t1_vibe_fs_tra_post contrast_original_shape_Flatness	0.7130843323837655
t1_vibe_fs_tra_post contrast_original_shape_LeastAxisLength	0.9829630965299099
t1_vibe_fs_tra_post contrast_original_shape_MajorAxisLength	0.8858826758717707
t1_vibe_fs_tra_post contrast_original_shape_Maximum2DDiameterColumn	0.9294624893537761
t1_vibe_fs_tra_post contrast_original_shape_Maximum2DDiameterRow	0.9752003371336013
t1_vibe_fs_tra_post contrast_original_shape_Maximum2DDiameterSlice	0.9243366596582553
t1_vibe_fs_tra_post contrast_original_shape_Maximum3DDiameter	0.9072188349042243
t1_vibe_fs_tra_post contrast_original_shape_MeshVolume	0.994780403214346
t1_vibe_fs_tra_post contrast_original_shape_MinorAxisLength	0.9979209451974353
t1_vibe_fs_tra_post contrast_original_shape_Sphericity	0.9058069642097971
t1_vibe_fs_tra_post contrast_original_shape_SurfaceArea	0.9835492924994463
t1_vibe_fs_tra_post contrast_original_shape_SurfaceVolumeRatio	0.9823640240395121
t1_vibe_fs_tra_post contrast_original_shape_VoxelVolume	0.9947892942595707
t1_vibe_fs_tra_post contrast_exponential_firstorder_10Percentile	0.9725925502350213
t1_vibe_fs_tra_post contrast_exponential_firstorder_90Percentile	0.9677650022056321
t1_vibe_fs_tra_post contrast_exponential_firstorder_Energy	0.897417363154807
t1_vibe_fs_tra_post contrast_exponential_firstorder_Entropy	0.9763850672916918
t1_vibe_fs_tra_post contrast_exponential_firstorder_InterquartileRange	0.9644556215949491
t1_vibe_fs_tra_post contrast_exponential_firstorder_Kurtosis	0.9898378176492176
t1_vibe_fs_tra_post contrast_exponential_firstorder_Maximum	0.9137307662655738
t1_vibe_fs_tra_post contrast_exponential_firstorder_MeanAbsoluteDeviation	0.9681515183006306
t1_vibe_fs_tra_post contrast_exponential_firstorder_Mean	0.9644138694216496
t1_vibe_fs_tra_post contrast_exponential_firstorder_Median	0.9567573871011614
t1_vibe_fs_tra_post contrast_exponential_firstorder_Minimum	0.9180359033874593
t1_vibe_fs_tra_post contrast_exponential_firstorder_Range	0.9137099250772721
t1_vibe_fs_tra_post contrast_exponential_firstorder_RobustMeanAbsoluteDeviation	0.9669877546407062
t1_vibe_fs_tra_post contrast_exponential_firstorder_RootMeanSquared	0.964374068667916
t1_vibe_fs_tra_post contrast_exponential_firstorder_Skewness	0.9977108723040893
t1_vibe_fs_tra_post contrast_exponential_firstorder_TotalEnergy	0.897417363154807
t1_vibe_fs_tra_post contrast_exponential_firstorder_Uniformity	0.9829635500591742
t1_vibe_fs_tra_post contrast_exponential_firstorder_Variance	0.9615151479881465
t1_vibe_fs_tra_post contrast_exponential_glcm_Autocorrelation	0.9580792545680374
t1_vibe_fs_tra_post contrast_exponential_glcm_ClusterProminence	0.9535693394114566
t1_vibe_fs_tra_post contrast_exponential_glcm_ClusterShade	0.9611098991765306
t1_vibe_fs_tra_post contrast_exponential_glcm_ClusterTendency	0.9609916681642535
t1_vibe_fs_tra_post contrast_exponential_glcm_Contrast	0.9567662259277665
t1_vibe_fs_tra_post contrast_exponential_glcm_Correlation	0.9878052333274926
t1_vibe_fs_tra_post contrast_exponential_glcm_DifferenceAverage	0.964383135729095
t1_vibe_fs_tra_post contrast_exponential_glcm_DifferenceEntropy	0.9754454462391061
t1_vibe_fs_tra_post contrast_exponential_glcm_DifferenceVariance	0.9552459120980776
t1_vibe_fs_tra_post contrast_exponential_glcm_Id	0.977284647000831
t1_vibe_fs_tra_post contrast_exponential_glcm_Idm	0.9773169376158343
t1_vibe_fs_tra_post contrast_exponential_glcm_Idmn	0.992091186038515
t1_vibe_fs_tra_post contrast_exponential_glcm_Idn	0.9924687576316894
t1_vibe_fs_tra_post contrast_exponential_glcm_Imc1	0.9784147599894365
t1_vibe_fs_tra_post contrast_exponential_glcm_Imc2	0.9865990584267871
t1_vibe_fs_tra_post contrast_exponential_glcm_InverseVariance	0.9972340509470963
t1_vibe_fs_tra_post contrast_exponential_glcm_JointAverage	0.9634459804035221
t1_vibe_fs_tra_post contrast_exponential_glcm_JointEnergy	0.9844231810670626
t1_vibe_fs_tra_post contrast_exponential_glcm_JointEntropy	0.975553999124529
t1_vibe_fs_tra_post contrast_exponential_glcm_MCC	0.978433204692033
t1_vibe_fs_tra_post contrast_exponential_glcm_MaximumProbability	0.984172787753501
t1_vibe_fs_tra_post contrast_exponential_glcm_SumAverage	0.9634459804077785
t1_vibe_fs_tra_post contrast_exponential_glcm_SumEntropy	0.9772293746285314
t1_vibe_fs_tra_post contrast_exponential_glcm_SumSquares	0.9596936639220199
t1_vibe_fs_tra_post contrast_exponential_gldm_DependenceEntropy	0.9820114034067154
t1_vibe_fs_tra_post contrast_exponential_gldm_DependenceNonUniformity	0.987057833752571
t1_vibe_fs_tra_post contrast_exponential_gldm_DependenceNonUniformityNormalized	0.9940490537882444
t1_vibe_fs_tra_post contrast_exponential_gldm_DependenceVariance	0.9971288458383238
t1_vibe_fs_tra_post contrast_exponential_gldm_GrayLevelNonUniformity	0.9702036031519955
t1_vibe_fs_tra_post contrast_exponential_gldm_GrayLevelVariance	0.9614952539670473
t1_vibe_fs_tra_post contrast_exponential_gldm_HighGrayLevelEmphasis	0.9591851525167082
t1_vibe_fs_tra_post contrast_exponential_gldm_LargeDependenceEmphasis	0.9841142161886248
t1_vibe_fs_tra_post contrast_exponential_gldm_LargeDependenceHighGrayLevelEmphasis	0.9619960655547447
t1_vibe_fs_tra_post contrast_exponential_gldm_LargeDependenceLowGrayLevelEmphasis	0.984951037013364
t1_vibe_fs_tra_post contrast_exponential_gldm_LowGrayLevelEmphasis	0.982406808686587
t1_vibe_fs_tra_post contrast_exponential_gldm_SmallDependenceEmphasis	0.9704452334933851
t1_vibe_fs_tra_post contrast_exponential_gldm_SmallDependenceHighGrayLevelEmphasis	0.9601634217775081
t1_vibe_fs_tra_post contrast_exponential_gldm_SmallDependenceLowGrayLevelEmphasis	0.9875624896204537
t1_vibe_fs_tra_post contrast_exponential_glrlm_GrayLevelNonUniformity	0.986790839258837
t1_vibe_fs_tra_post contrast_exponential_glrlm_GrayLevelNonUniformityNormalized	0.9846885297153148
t1_vibe_fs_tra_post contrast_exponential_glrlm_GrayLevelVariance	0.9611581737023759
t1_vibe_fs_tra_post contrast_exponential_glrlm_HighGrayLevelRunEmphasis	0.9600021579403034
t1_vibe_fs_tra_post contrast_exponential_glrlm_LongRunEmphasis	0.9924342320461599
t1_vibe_fs_tra_post contrast_exponential_glrlm_LongRunHighGrayLevelEmphasis	0.9933171896793629
t1_vibe_fs_tra_post contrast_exponential_glrlm_LongRunLowGrayLevelEmphasis	0.9923868995960918
t1_vibe_fs_tra_post contrast_exponential_glrlm_LowGrayLevelRunEmphasis	0.9831046093596969
t1_vibe_fs_tra_post contrast_exponential_glrlm_RunEntropy	0.9858970372132213
t1_vibe_fs_tra_post contrast_exponential_glrlm_RunLengthNonUniformity	0.9481759541726466
t1_vibe_fs_tra_post contrast_exponential_glrlm_RunLengthNonUniformityNormalized	0.9800930345514235
t1_vibe_fs_tra_post contrast_exponential_glrlm_RunPercentage	0.9817849413938023
t1_vibe_fs_tra_post contrast_exponential_glrlm_RunVariance	0.9867092664844287
t1_vibe_fs_tra_post contrast_exponential_glrlm_ShortRunEmphasis	0.9842125780179148
t1_vibe_fs_tra_post contrast_exponential_glrlm_ShortRunHighGrayLevelEmphasis	0.9600033479517658
t1_vibe_fs_tra_post contrast_exponential_glrlm_ShortRunLowGrayLevelEmphasis	0.9791748818621839
t1_vibe_fs_tra_post contrast_exponential_glszm_GrayLevelNonUniformity	0.9369784046807473
t1_vibe_fs_tra_post contrast_exponential_glszm_GrayLevelNonUniformityNormalized	0.9979209840490129
t1_vibe_fs_tra_post contrast_exponential_glszm_GrayLevelVariance	0.955464105229761
t1_vibe_fs_tra_post contrast_exponential_glszm_HighGrayLevelZoneEmphasis	0.9615043287516322
t1_vibe_fs_tra_post contrast_exponential_glszm_LargeAreaEmphasis	0.996104755461418
t1_vibe_fs_tra_post contrast_exponential_glszm_LargeAreaHighGrayLevelEmphasis	0.9957703009649153
t1_vibe_fs_tra_post contrast_exponential_glszm_LargeAreaLowGrayLevelEmphasis	0.9961606090547899
t1_vibe_fs_tra_post contrast_exponential_glszm_LowGrayLevelZoneEmphasis	0.9929142788135966
t1_vibe_fs_tra_post contrast_exponential_glszm_SizeZoneNonUniformity	0.914122723853834
t1_vibe_fs_tra_post contrast_exponential_glszm_SizeZoneNonUniformityNormalized	0.9884083476621204
t1_vibe_fs_tra_post contrast_exponential_glszm_SmallAreaEmphasis	0.9928270088134192
t1_vibe_fs_tra_post contrast_exponential_glszm_SmallAreaHighGrayLevelEmphasis	0.9603680404415581
t1_vibe_fs_tra_post contrast_exponential_glszm_SmallAreaLowGrayLevelEmphasis	0.9983559907785601
t1_vibe_fs_tra_post contrast_exponential_glszm_ZoneEntropy	0.9937381262812679
t1_vibe_fs_tra_post contrast_exponential_glszm_ZonePercentage	0.9698176881635195
t1_vibe_fs_tra_post contrast_exponential_glszm_ZoneVariance	0.9958356410420419
t1_vibe_fs_tra_post contrast_exponential_ngtdm_Busyness	0.9979507488295427
t1_vibe_fs_tra_post contrast_exponential_ngtdm_Coarseness	0.9957146747599548
t1_vibe_fs_tra_post contrast_exponential_ngtdm_Complexity	0.9362734491861251
t1_vibe_fs_tra_post contrast_exponential_ngtdm_Contrast	0.978354909186932
t1_vibe_fs_tra_post contrast_exponential_ngtdm_Strength	0.9774276420904429
t1_vibe_fs_tra_post contrast_gradient_firstorder_10Percentile	0.9960548910663399
t1_vibe_fs_tra_post contrast_gradient_firstorder_90Percentile	0.9984698985616184
t1_vibe_fs_tra_post contrast_gradient_firstorder_Energy	0.9929640288885293
t1_vibe_fs_tra_post contrast_gradient_firstorder_Entropy	0.9999934579621059
t1_vibe_fs_tra_post contrast_gradient_firstorder_InterquartileRange	0.9970926544728381
t1_vibe_fs_tra_post contrast_gradient_firstorder_Kurtosis	0.9449723153702625
t1_vibe_fs_tra_post contrast_gradient_firstorder_Maximum	0.9953916789166878
t1_vibe_fs_tra_post contrast_gradient_firstorder_MeanAbsoluteDeviation	0.9999987141040153
t1_vibe_fs_tra_post contrast_gradient_firstorder_Mean	0.9985660029849117
t1_vibe_fs_tra_post contrast_gradient_firstorder_Median	0.9969427103230275
t1_vibe_fs_tra_post contrast_gradient_firstorder_Minimum	0.98481898696405
t1_vibe_fs_tra_post contrast_gradient_firstorder_Range	0.9952838495030558
t1_vibe_fs_tra_post contrast_gradient_firstorder_RobustMeanAbsoluteDeviation	0.9976091809316644
t1_vibe_fs_tra_post contrast_gradient_firstorder_RootMeanSquared	0.9998722631855218
t1_vibe_fs_tra_post contrast_gradient_firstorder_Skewness	0.9469486524228544
t1_vibe_fs_tra_post contrast_gradient_firstorder_TotalEnergy	0.9929640288885293
t1_vibe_fs_tra_post contrast_gradient_firstorder_Uniformity	0.9998998882887364
t1_vibe_fs_tra_post contrast_gradient_firstorder_Variance	0.9987638183043839
t1_vibe_fs_tra_post contrast_gradient_glcm_Autocorrelation	0.9997235482400753
t1_vibe_fs_tra_post contrast_gradient_glcm_ClusterProminence	0.9861490197613206
t1_vibe_fs_tra_post contrast_gradient_glcm_ClusterShade	0.9822359624213666
t1_vibe_fs_tra_post contrast_gradient_glcm_ClusterTendency	0.995686428285559
t1_vibe_fs_tra_post contrast_gradient_glcm_Contrast	0.995674889585988
t1_vibe_fs_tra_post contrast_gradient_glcm_Correlation	0.9999435716960492
t1_vibe_fs_tra_post contrast_gradient_glcm_DifferenceAverage	0.9987592668680225
t1_vibe_fs_tra_post contrast_gradient_glcm_DifferenceEntropy	0.9976340480363087
t1_vibe_fs_tra_post contrast_gradient_glcm_DifferenceVariance	0.9890112601472525
t1_vibe_fs_tra_post contrast_gradient_glcm_Id	0.9999429466932511
t1_vibe_fs_tra_post contrast_gradient_glcm_Idm	0.9999855260175989
t1_vibe_fs_tra_post contrast_gradient_glcm_Idmn	0.9831484677084769
t1_vibe_fs_tra_post contrast_gradient_glcm_Idn	0.9915575626534955
t1_vibe_fs_tra_post contrast_gradient_glcm_Imc1	0.9979469435798491
t1_vibe_fs_tra_post contrast_gradient_glcm_Imc2	0.9973332566444867
t1_vibe_fs_tra_post contrast_gradient_glcm_InverseVariance	0.9999599654560378
t1_vibe_fs_tra_post contrast_gradient_glcm_JointAverage	0.9995389367612751
t1_vibe_fs_tra_post contrast_gradient_glcm_JointEnergy	0.9999129576635631
t1_vibe_fs_tra_post contrast_gradient_glcm_JointEntropy	0.9998720172414317
t1_vibe_fs_tra_post contrast_gradient_glcm_MCC	0.9993120578403469
t1_vibe_fs_tra_post contrast_gradient_glcm_MaximumProbability	0.9998799817327302
t1_vibe_fs_tra_post contrast_gradient_glcm_SumAverage	0.9995389367537015
t1_vibe_fs_tra_post contrast_gradient_glcm_SumEntropy	0.9995091118794522
t1_vibe_fs_tra_post contrast_gradient_glcm_SumSquares	0.9955595368591313
t1_vibe_fs_tra_post contrast_gradient_gldm_DependenceEntropy	0.9995584604233648
t1_vibe_fs_tra_post contrast_gradient_gldm_DependenceNonUniformity	0.9954343882407265
t1_vibe_fs_tra_post contrast_gradient_gldm_DependenceNonUniformityNormalized	0.9993967423323447
t1_vibe_fs_tra_post contrast_gradient_gldm_DependenceVariance	0.9996638833264617
t1_vibe_fs_tra_post contrast_gradient_gldm_GrayLevelNonUniformity	0.9958909513438994
t1_vibe_fs_tra_post contrast_gradient_gldm_GrayLevelVariance	0.998754653009696
t1_vibe_fs_tra_post contrast_gradient_gldm_HighGrayLevelEmphasis	0.999349583361615
t1_vibe_fs_tra_post contrast_gradient_gldm_LargeDependenceEmphasis	0.999947646872035
t1_vibe_fs_tra_post contrast_gradient_gldm_LargeDependenceHighGrayLevelEmphasis	0.9976456803474354
t1_vibe_fs_tra_post contrast_gradient_gldm_LargeDependenceLowGrayLevelEmphasis	0.9984353965904914
t1_vibe_fs_tra_post contrast_gradient_gldm_LowGrayLevelEmphasis	0.9978124653597918
t1_vibe_fs_tra_post contrast_gradient_gldm_SmallDependenceEmphasis	0.9998185316415705
t1_vibe_fs_tra_post contrast_gradient_gldm_SmallDependenceHighGrayLevelEmphasis	0.9995575518264073
t1_vibe_fs_tra_post contrast_gradient_gldm_SmallDependenceLowGrayLevelEmphasis	0.9961257539644178
t1_vibe_fs_tra_post contrast_gradient_glrlm_GrayLevelNonUniformity	0.995981941120079
t1_vibe_fs_tra_post contrast_gradient_glrlm_GrayLevelNonUniformityNormalized	0.9999115304925481
t1_vibe_fs_tra_post contrast_gradient_glrlm_GrayLevelVariance	0.9986109097676756
t1_vibe_fs_tra_post contrast_gradient_glrlm_HighGrayLevelRunEmphasis	0.9994019211061699
t1_vibe_fs_tra_post contrast_gradient_glrlm_LongRunEmphasis	0.9999291234524403
t1_vibe_fs_tra_post contrast_gradient_glrlm_LongRunHighGrayLevelEmphasis	0.9993447075295272
t1_vibe_fs_tra_post contrast_gradient_glrlm_LongRunLowGrayLevelEmphasis	0.9981108604873832
t1_vibe_fs_tra_post contrast_gradient_glrlm_LowGrayLevelRunEmphasis	0.9979446449982217
t1_vibe_fs_tra_post contrast_gradient_glrlm_RunEntropy	0.9999997152414795
t1_vibe_fs_tra_post contrast_gradient_glrlm_RunLengthNonUniformity	0.9950516239451211
t1_vibe_fs_tra_post contrast_gradient_glrlm_RunLengthNonUniformityNormalized	0.9999201064820933
t1_vibe_fs_tra_post contrast_gradient_glrlm_RunPercentage	0.999920728728273
t1_vibe_fs_tra_post contrast_gradient_glrlm_RunVariance	0.999915520027641
t1_vibe_fs_tra_post contrast_gradient_glrlm_ShortRunEmphasis	0.9999307408667171
t1_vibe_fs_tra_post contrast_gradient_glrlm_ShortRunHighGrayLevelEmphasis	0.9994137272517748
t1_vibe_fs_tra_post contrast_gradient_glrlm_ShortRunLowGrayLevelEmphasis	0.9978962687286109
t1_vibe_fs_tra_post contrast_gradient_glszm_GrayLevelNonUniformity	0.9972303427757844
t1_vibe_fs_tra_post contrast_gradient_glszm_GrayLevelNonUniformityNormalized	0.9999968399111299
t1_vibe_fs_tra_post contrast_gradient_glszm_GrayLevelVariance	0.9959220657530821
t1_vibe_fs_tra_post contrast_gradient_glszm_HighGrayLevelZoneEmphasis	0.9999386745163257
t1_vibe_fs_tra_post contrast_gradient_glszm_LargeAreaEmphasis	0.9932757583698849
t1_vibe_fs_tra_post contrast_gradient_glszm_LargeAreaHighGrayLevelEmphasis	0.9844179880583905
t1_vibe_fs_tra_post contrast_gradient_glszm_LargeAreaLowGrayLevelEmphasis	0.9981971360591949
t1_vibe_fs_tra_post contrast_gradient_glszm_LowGrayLevelZoneEmphasis	0.999381077568793
t1_vibe_fs_tra_post contrast_gradient_glszm_SizeZoneNonUniformity	0.9952103858753405
t1_vibe_fs_tra_post contrast_gradient_glszm_SizeZoneNonUniformityNormalized	0.9997103677248546
t1_vibe_fs_tra_post contrast_gradient_glszm_SmallAreaEmphasis	0.9997911729436758
t1_vibe_fs_tra_post contrast_gradient_glszm_SmallAreaHighGrayLevelEmphasis	0.9999654747607966
t1_vibe_fs_tra_post contrast_gradient_glszm_SmallAreaLowGrayLevelEmphasis	0.9993968850467589
t1_vibe_fs_tra_post contrast_gradient_glszm_ZoneEntropy	0.9964244387911498
t1_vibe_fs_tra_post contrast_gradient_glszm_ZonePercentage	0.9999051053186923
t1_vibe_fs_tra_post contrast_gradient_glszm_ZoneVariance	0.9932150817017676
t1_vibe_fs_tra_post contrast_gradient_ngtdm_Busyness	0.9999886918613604
t1_vibe_fs_tra_post contrast_gradient_ngtdm_Coarseness	0.9979819800000558
t1_vibe_fs_tra_post contrast_gradient_ngtdm_Complexity	0.9942879845765451
t1_vibe_fs_tra_post contrast_gradient_ngtdm_Contrast	0.9986212945323815
t1_vibe_fs_tra_post contrast_gradient_ngtdm_Strength	0.9881944890128774
t1_vibe_fs_tra_post contrast_lbp-2D_firstorder_10Percentile
t1_vibe_fs_tra_post contrast_lbp-2D_firstorder_90Percentile
t1_vibe_fs_tra_post contrast_lbp-2D_firstorder_Energy	0.9963495796264136
t1_vibe_fs_tra_post contrast_lbp-2D_firstorder_Entropy	1.0
t1_vibe_fs_tra_post contrast_lbp-2D_firstorder_InterquartileRange	0.9688715953307387
t1_vibe_fs_tra_post contrast_lbp-2D_firstorder_Kurtosis	0.9900767711448293
t1_vibe_fs_tra_post contrast_lbp-2D_firstorder_Maximum
t1_vibe_fs_tra_post contrast_lbp-2D_firstorder_MeanAbsoluteDeviation	0.9901909850228643
t1_vibe_fs_tra_post contrast_lbp-2D_firstorder_Mean	0.9898985762484942
t1_vibe_fs_tra_post contrast_lbp-2D_firstorder_Median	1.0
t1_vibe_fs_tra_post contrast_lbp-2D_firstorder_Minimum
t1_vibe_fs_tra_post contrast_lbp-2D_firstorder_Range
t1_vibe_fs_tra_post contrast_lbp-2D_firstorder_RobustMeanAbsoluteDeviation	0.9920186070346079
t1_vibe_fs_tra_post contrast_lbp-2D_firstorder_RootMeanSquared	0.9897396769635468
t1_vibe_fs_tra_post contrast_lbp-2D_firstorder_Skewness	0.989872654624257
t1_vibe_fs_tra_post contrast_lbp-2D_firstorder_TotalEnergy	0.9963495796264136
t1_vibe_fs_tra_post contrast_lbp-2D_firstorder_Uniformity
t1_vibe_fs_tra_post contrast_lbp-2D_firstorder_Variance	0.9918287751448754
t1_vibe_fs_tra_post contrast_lbp-2D_glcm_Autocorrelation
t1_vibe_fs_tra_post contrast_lbp-2D_glcm_ClusterProminence
t1_vibe_fs_tra_post contrast_lbp-2D_glcm_ClusterShade
t1_vibe_fs_tra_post contrast_lbp-2D_glcm_ClusterTendency
t1_vibe_fs_tra_post contrast_lbp-2D_glcm_Contrast
t1_vibe_fs_tra_post contrast_lbp-2D_glcm_Correlation
t1_vibe_fs_tra_post contrast_lbp-2D_glcm_DifferenceAverage
t1_vibe_fs_tra_post contrast_lbp-2D_glcm_DifferenceEntropy	1.0
t1_vibe_fs_tra_post contrast_lbp-2D_glcm_DifferenceVariance
t1_vibe_fs_tra_post contrast_lbp-2D_glcm_Id
t1_vibe_fs_tra_post contrast_lbp-2D_glcm_Idm
t1_vibe_fs_tra_post contrast_lbp-2D_glcm_Idmn
t1_vibe_fs_tra_post contrast_lbp-2D_glcm_Idn
t1_vibe_fs_tra_post contrast_lbp-2D_glcm_Imc1
t1_vibe_fs_tra_post contrast_lbp-2D_glcm_Imc2
t1_vibe_fs_tra_post contrast_lbp-2D_glcm_InverseVariance
t1_vibe_fs_tra_post contrast_lbp-2D_glcm_JointAverage
t1_vibe_fs_tra_post contrast_lbp-2D_glcm_JointEnergy
t1_vibe_fs_tra_post contrast_lbp-2D_glcm_JointEntropy	1.0
t1_vibe_fs_tra_post contrast_lbp-2D_glcm_MCC
t1_vibe_fs_tra_post contrast_lbp-2D_glcm_MaximumProbability
t1_vibe_fs_tra_post contrast_lbp-2D_glcm_SumAverage
t1_vibe_fs_tra_post contrast_lbp-2D_glcm_SumEntropy	1.0
t1_vibe_fs_tra_post contrast_lbp-2D_glcm_SumSquares
t1_vibe_fs_tra_post contrast_lbp-2D_gldm_DependenceEntropy	0.9568044134508918
t1_vibe_fs_tra_post contrast_lbp-2D_gldm_DependenceNonUniformity	0.9979888648467934
t1_vibe_fs_tra_post contrast_lbp-2D_gldm_DependenceNonUniformityNormalized	0.9757048807184233
t1_vibe_fs_tra_post contrast_lbp-2D_gldm_DependenceVariance	0.9792799720003411
t1_vibe_fs_tra_post contrast_lbp-2D_gldm_GrayLevelNonUniformity	0.9947892942595707
t1_vibe_fs_tra_post contrast_lbp-2D_gldm_GrayLevelVariance
t1_vibe_fs_tra_post contrast_lbp-2D_gldm_HighGrayLevelEmphasis
t1_vibe_fs_tra_post contrast_lbp-2D_gldm_LargeDependenceEmphasis	0.9854441646842749
t1_vibe_fs_tra_post contrast_lbp-2D_gldm_LargeDependenceHighGrayLevelEmphasis	0.9854441646842749
t1_vibe_fs_tra_post contrast_lbp-2D_gldm_LargeDependenceLowGrayLevelEmphasis	0.9854441646842749
t1_vibe_fs_tra_post contrast_lbp-2D_gldm_LowGrayLevelEmphasis
t1_vibe_fs_tra_post contrast_lbp-2D_gldm_SmallDependenceEmphasis	0.9748064467611841
t1_vibe_fs_tra_post contrast_lbp-2D_gldm_SmallDependenceHighGrayLevelEmphasis	0.9748064467611841
t1_vibe_fs_tra_post contrast_lbp-2D_gldm_SmallDependenceLowGrayLevelEmphasis	0.9748064467611841
t1_vibe_fs_tra_post contrast_lbp-2D_glrlm_GrayLevelNonUniformity	0.9845758546629785
t1_vibe_fs_tra_post contrast_lbp-2D_glrlm_GrayLevelNonUniformityNormalized
t1_vibe_fs_tra_post contrast_lbp-2D_glrlm_GrayLevelVariance
t1_vibe_fs_tra_post contrast_lbp-2D_glrlm_HighGrayLevelRunEmphasis
t1_vibe_fs_tra_post contrast_lbp-2D_glrlm_LongRunEmphasis	0.9954559415599282
t1_vibe_fs_tra_post contrast_lbp-2D_glrlm_LongRunHighGrayLevelEmphasis	0.9954559415599282
t1_vibe_fs_tra_post contrast_lbp-2D_glrlm_LongRunLowGrayLevelEmphasis	0.9954559415599282
t1_vibe_fs_tra_post contrast_lbp-2D_glrlm_LowGrayLevelRunEmphasis
t1_vibe_fs_tra_post contrast_lbp-2D_glrlm_RunEntropy	0.9967589574014737
t1_vibe_fs_tra_post contrast_lbp-2D_glrlm_RunLengthNonUniformity	0.9930243919334547
t1_vibe_fs_tra_post contrast_lbp-2D_glrlm_RunLengthNonUniformityNormalized	0.9978227081806508
t1_vibe_fs_tra_post contrast_lbp-2D_glrlm_RunPercentage	0.9845157324826367
t1_vibe_fs_tra_post contrast_lbp-2D_glrlm_RunVariance	0.9892633705753933
t1_vibe_fs_tra_post contrast_lbp-2D_glrlm_ShortRunEmphasis	0.7813723809811605
t1_vibe_fs_tra_post contrast_lbp-2D_glrlm_ShortRunHighGrayLevelEmphasis	0.7813723809811605
t1_vibe_fs_tra_post contrast_lbp-2D_glrlm_ShortRunLowGrayLevelEmphasis	0.7813723809811605
t1_vibe_fs_tra_post contrast_lbp-2D_glszm_GrayLevelNonUniformity	0.9957939011566773
t1_vibe_fs_tra_post contrast_lbp-2D_glszm_GrayLevelNonUniformityNormalized
t1_vibe_fs_tra_post contrast_lbp-2D_glszm_GrayLevelVariance
t1_vibe_fs_tra_post contrast_lbp-2D_glszm_HighGrayLevelZoneEmphasis
t1_vibe_fs_tra_post contrast_lbp-2D_glszm_LargeAreaEmphasis	0.9850278729722466
t1_vibe_fs_tra_post contrast_lbp-2D_glszm_LargeAreaHighGrayLevelEmphasis	0.9850278729722466
t1_vibe_fs_tra_post contrast_lbp-2D_glszm_LargeAreaLowGrayLevelEmphasis	0.9850278729722466
t1_vibe_fs_tra_post contrast_lbp-2D_glszm_LowGrayLevelZoneEmphasis
t1_vibe_fs_tra_post contrast_lbp-2D_glszm_SizeZoneNonUniformity
t1_vibe_fs_tra_post contrast_lbp-2D_glszm_SizeZoneNonUniformityNormalized	0.9773088268663491
t1_vibe_fs_tra_post contrast_lbp-2D_glszm_SmallAreaEmphasis	0.9044654087865331
t1_vibe_fs_tra_post contrast_lbp-2D_glszm_SmallAreaHighGrayLevelEmphasis	0.9044654087865331
t1_vibe_fs_tra_post contrast_lbp-2D_glszm_SmallAreaLowGrayLevelEmphasis	0.9044654087865331
t1_vibe_fs_tra_post contrast_lbp-2D_glszm_ZoneEntropy	0.9882024848259757
t1_vibe_fs_tra_post contrast_lbp-2D_glszm_ZonePercentage	0.997498429503667
t1_vibe_fs_tra_post contrast_lbp-2D_glszm_ZoneVariance	0.9453570630540706
t1_vibe_fs_tra_post contrast_lbp-2D_ngtdm_Busyness
t1_vibe_fs_tra_post contrast_lbp-2D_ngtdm_Coarseness
t1_vibe_fs_tra_post contrast_lbp-2D_ngtdm_Complexity
t1_vibe_fs_tra_post contrast_lbp-2D_ngtdm_Contrast
t1_vibe_fs_tra_post contrast_lbp-2D_ngtdm_Strength
t1_vibe_fs_tra_post contrast_lbp-3D-m1_firstorder_10Percentile	0.9926873856011014
t1_vibe_fs_tra_post contrast_lbp-3D-m1_firstorder_90Percentile	0.9656652315784131
t1_vibe_fs_tra_post contrast_lbp-3D-m1_firstorder_Energy	0.995833099044477
t1_vibe_fs_tra_post contrast_lbp-3D-m1_firstorder_Entropy	1.0
t1_vibe_fs_tra_post contrast_lbp-3D-m1_firstorder_InterquartileRange	1.0
t1_vibe_fs_tra_post contrast_lbp-3D-m1_firstorder_Kurtosis	0.9734797823341966
t1_vibe_fs_tra_post contrast_lbp-3D-m1_firstorder_Maximum	0.9999999999839498
t1_vibe_fs_tra_post contrast_lbp-3D-m1_firstorder_MeanAbsoluteDeviation	0.9734923325764738
t1_vibe_fs_tra_post contrast_lbp-3D-m1_firstorder_Mean	0.9985655387496056
t1_vibe_fs_tra_post contrast_lbp-3D-m1_firstorder_Median	0.9999999999935798
t1_vibe_fs_tra_post contrast_lbp-3D-m1_firstorder_Minimum
t1_vibe_fs_tra_post contrast_lbp-3D-m1_firstorder_Range	0.9999999999839498
t1_vibe_fs_tra_post contrast_lbp-3D-m1_firstorder_RobustMeanAbsoluteDeviation	0.981631899632183
t1_vibe_fs_tra_post contrast_lbp-3D-m1_firstorder_RootMeanSquared	0.9809885914279535
t1_vibe_fs_tra_post contrast_lbp-3D-m1_firstorder_Skewness	0.9998629226623289
t1_vibe_fs_tra_post contrast_lbp-3D-m1_firstorder_TotalEnergy	0.995833099044477
t1_vibe_fs_tra_post contrast_lbp-3D-m1_firstorder_Uniformity
t1_vibe_fs_tra_post contrast_lbp-3D-m1_firstorder_Variance	0.9701435491971373
t1_vibe_fs_tra_post contrast_lbp-3D-m1_glcm_Autocorrelation
t1_vibe_fs_tra_post contrast_lbp-3D-m1_glcm_ClusterProminence
t1_vibe_fs_tra_post contrast_lbp-3D-m1_glcm_ClusterShade
t1_vibe_fs_tra_post contrast_lbp-3D-m1_glcm_ClusterTendency
t1_vibe_fs_tra_post contrast_lbp-3D-m1_glcm_Contrast
t1_vibe_fs_tra_post contrast_lbp-3D-m1_glcm_Correlation
t1_vibe_fs_tra_post contrast_lbp-3D-m1_glcm_DifferenceAverage
t1_vibe_fs_tra_post contrast_lbp-3D-m1_glcm_DifferenceEntropy	1.0
t1_vibe_fs_tra_post contrast_lbp-3D-m1_glcm_DifferenceVariance
t1_vibe_fs_tra_post contrast_lbp-3D-m1_glcm_Id
t1_vibe_fs_tra_post contrast_lbp-3D-m1_glcm_Idm
t1_vibe_fs_tra_post contrast_lbp-3D-m1_glcm_Idmn
t1_vibe_fs_tra_post contrast_lbp-3D-m1_glcm_Idn
t1_vibe_fs_tra_post contrast_lbp-3D-m1_glcm_Imc1
t1_vibe_fs_tra_post contrast_lbp-3D-m1_glcm_Imc2
t1_vibe_fs_tra_post contrast_lbp-3D-m1_glcm_InverseVariance
t1_vibe_fs_tra_post contrast_lbp-3D-m1_glcm_JointAverage
t1_vibe_fs_tra_post contrast_lbp-3D-m1_glcm_JointEnergy
t1_vibe_fs_tra_post contrast_lbp-3D-m1_glcm_JointEntropy	1.0
t1_vibe_fs_tra_post contrast_lbp-3D-m1_glcm_MCC
t1_vibe_fs_tra_post contrast_lbp-3D-m1_glcm_MaximumProbability
t1_vibe_fs_tra_post contrast_lbp-3D-m1_glcm_SumAverage
t1_vibe_fs_tra_post contrast_lbp-3D-m1_glcm_SumEntropy	1.0
t1_vibe_fs_tra_post contrast_lbp-3D-m1_glcm_SumSquares
t1_vibe_fs_tra_post contrast_lbp-3D-m1_gldm_DependenceEntropy	0.9568044134508918
t1_vibe_fs_tra_post contrast_lbp-3D-m1_gldm_DependenceNonUniformity	0.9979888648467934
t1_vibe_fs_tra_post contrast_lbp-3D-m1_gldm_DependenceNonUniformityNormalized	0.9757048807184233
t1_vibe_fs_tra_post contrast_lbp-3D-m1_gldm_DependenceVariance	0.9792799720003411
t1_vibe_fs_tra_post contrast_lbp-3D-m1_gldm_GrayLevelNonUniformity	0.9947892942595707
t1_vibe_fs_tra_post contrast_lbp-3D-m1_gldm_GrayLevelVariance
t1_vibe_fs_tra_post contrast_lbp-3D-m1_gldm_HighGrayLevelEmphasis
t1_vibe_fs_tra_post contrast_lbp-3D-m1_gldm_LargeDependenceEmphasis	0.9854441646842749
t1_vibe_fs_tra_post contrast_lbp-3D-m1_gldm_LargeDependenceHighGrayLevelEmphasis	0.9854441646842749
t1_vibe_fs_tra_post contrast_lbp-3D-m1_gldm_LargeDependenceLowGrayLevelEmphasis	0.9854441646842749
t1_vibe_fs_tra_post contrast_lbp-3D-m1_gldm_LowGrayLevelEmphasis
t1_vibe_fs_tra_post contrast_lbp-3D-m1_gldm_SmallDependenceEmphasis	0.9748064467611841
t1_vibe_fs_tra_post contrast_lbp-3D-m1_gldm_SmallDependenceHighGrayLevelEmphasis	0.9748064467611841
t1_vibe_fs_tra_post contrast_lbp-3D-m1_gldm_SmallDependenceLowGrayLevelEmphasis	0.9748064467611841
t1_vibe_fs_tra_post contrast_lbp-3D-m1_glrlm_GrayLevelNonUniformity	0.9845758546629785
t1_vibe_fs_tra_post contrast_lbp-3D-m1_glrlm_GrayLevelNonUniformityNormalized
t1_vibe_fs_tra_post contrast_lbp-3D-m1_glrlm_GrayLevelVariance
t1_vibe_fs_tra_post contrast_lbp-3D-m1_glrlm_HighGrayLevelRunEmphasis
t1_vibe_fs_tra_post contrast_lbp-3D-m1_glrlm_LongRunEmphasis	0.9954559415599282
t1_vibe_fs_tra_post contrast_lbp-3D-m1_glrlm_LongRunHighGrayLevelEmphasis	0.9954559415599282
t1_vibe_fs_tra_post contrast_lbp-3D-m1_glrlm_LongRunLowGrayLevelEmphasis	0.9954559415599282
t1_vibe_fs_tra_post contrast_lbp-3D-m1_glrlm_LowGrayLevelRunEmphasis
t1_vibe_fs_tra_post contrast_lbp-3D-m1_glrlm_RunEntropy	0.9967589574014737
t1_vibe_fs_tra_post contrast_lbp-3D-m1_glrlm_RunLengthNonUniformity	0.9930243919334547
t1_vibe_fs_tra_post contrast_lbp-3D-m1_glrlm_RunLengthNonUniformityNormalized	0.9978227081806508
t1_vibe_fs_tra_post contrast_lbp-3D-m1_glrlm_RunPercentage	0.9845157324826367
t1_vibe_fs_tra_post contrast_lbp-3D-m1_glrlm_RunVariance	0.9892633705753933
t1_vibe_fs_tra_post contrast_lbp-3D-m1_glrlm_ShortRunEmphasis	0.7813723809811605
t1_vibe_fs_tra_post contrast_lbp-3D-m1_glrlm_ShortRunHighGrayLevelEmphasis	0.7813723809811605
t1_vibe_fs_tra_post contrast_lbp-3D-m1_glrlm_ShortRunLowGrayLevelEmphasis	0.7813723809811605
t1_vibe_fs_tra_post contrast_lbp-3D-m1_glszm_GrayLevelNonUniformity	0.9957939011566773
t1_vibe_fs_tra_post contrast_lbp-3D-m1_glszm_GrayLevelNonUniformityNormalized
t1_vibe_fs_tra_post contrast_lbp-3D-m1_glszm_GrayLevelVariance
t1_vibe_fs_tra_post contrast_lbp-3D-m1_glszm_HighGrayLevelZoneEmphasis
t1_vibe_fs_tra_post contrast_lbp-3D-m1_glszm_LargeAreaEmphasis	0.9850278729722466
t1_vibe_fs_tra_post contrast_lbp-3D-m1_glszm_LargeAreaHighGrayLevelEmphasis	0.9850278729722466
t1_vibe_fs_tra_post contrast_lbp-3D-m1_glszm_LargeAreaLowGrayLevelEmphasis	0.9850278729722466
t1_vibe_fs_tra_post contrast_lbp-3D-m1_glszm_LowGrayLevelZoneEmphasis
t1_vibe_fs_tra_post contrast_lbp-3D-m1_glszm_SizeZoneNonUniformity
t1_vibe_fs_tra_post contrast_lbp-3D-m1_glszm_SizeZoneNonUniformityNormalized	0.9773088268663491
t1_vibe_fs_tra_post contrast_lbp-3D-m1_glszm_SmallAreaEmphasis	0.9044654087865331
t1_vibe_fs_tra_post contrast_lbp-3D-m1_glszm_SmallAreaHighGrayLevelEmphasis	0.9044654087865331
t1_vibe_fs_tra_post contrast_lbp-3D-m1_glszm_SmallAreaLowGrayLevelEmphasis	0.9044654087865331
t1_vibe_fs_tra_post contrast_lbp-3D-m1_glszm_ZoneEntropy	0.9882024848259757
t1_vibe_fs_tra_post contrast_lbp-3D-m1_glszm_ZonePercentage	0.997498429503667
t1_vibe_fs_tra_post contrast_lbp-3D-m1_glszm_ZoneVariance	0.9453570630540706
t1_vibe_fs_tra_post contrast_lbp-3D-m1_ngtdm_Busyness
t1_vibe_fs_tra_post contrast_lbp-3D-m1_ngtdm_Coarseness
t1_vibe_fs_tra_post contrast_lbp-3D-m1_ngtdm_Complexity
t1_vibe_fs_tra_post contrast_lbp-3D-m1_ngtdm_Contrast
t1_vibe_fs_tra_post contrast_lbp-3D-m1_ngtdm_Strength
t1_vibe_fs_tra_post contrast_lbp-3D-m2_firstorder_10Percentile	0.986882776246546
t1_vibe_fs_tra_post contrast_lbp-3D-m2_firstorder_90Percentile	0.990513380366774
t1_vibe_fs_tra_post contrast_lbp-3D-m2_firstorder_Energy	0.9937226285766662
t1_vibe_fs_tra_post contrast_lbp-3D-m2_firstorder_Entropy	1.0
t1_vibe_fs_tra_post contrast_lbp-3D-m2_firstorder_InterquartileRange	0.9995310632962005
t1_vibe_fs_tra_post contrast_lbp-3D-m2_firstorder_Kurtosis	0.9999444804118214
t1_vibe_fs_tra_post contrast_lbp-3D-m2_firstorder_Maximum	0.912314621352807
t1_vibe_fs_tra_post contrast_lbp-3D-m2_firstorder_MeanAbsoluteDeviation	0.9997087491308742
t1_vibe_fs_tra_post contrast_lbp-3D-m2_firstorder_Mean	0.956973095178296
t1_vibe_fs_tra_post contrast_lbp-3D-m2_firstorder_Median	0.9468536687649688
t1_vibe_fs_tra_post contrast_lbp-3D-m2_firstorder_Minimum
t1_vibe_fs_tra_post contrast_lbp-3D-m2_firstorder_Range	0.912314621352807
t1_vibe_fs_tra_post contrast_lbp-3D-m2_firstorder_RobustMeanAbsoluteDeviation	0.9996002942554473
t1_vibe_fs_tra_post contrast_lbp-3D-m2_firstorder_RootMeanSquared	0.9568719683422394
t1_vibe_fs_tra_post contrast_lbp-3D-m2_firstorder_Skewness	0.9721860420488075
t1_vibe_fs_tra_post contrast_lbp-3D-m2_firstorder_TotalEnergy	0.9937226285766662
t1_vibe_fs_tra_post contrast_lbp-3D-m2_firstorder_Uniformity
t1_vibe_fs_tra_post contrast_lbp-3D-m2_firstorder_Variance	0.9975764270577769
t1_vibe_fs_tra_post contrast_lbp-3D-m2_glcm_Autocorrelation
t1_vibe_fs_tra_post contrast_lbp-3D-m2_glcm_ClusterProminence
t1_vibe_fs_tra_post contrast_lbp-3D-m2_glcm_ClusterShade
t1_vibe_fs_tra_post contrast_lbp-3D-m2_glcm_ClusterTendency
t1_vibe_fs_tra_post contrast_lbp-3D-m2_glcm_Contrast
t1_vibe_fs_tra_post contrast_lbp-3D-m2_glcm_Correlation
t1_vibe_fs_tra_post contrast_lbp-3D-m2_glcm_DifferenceAverage
t1_vibe_fs_tra_post contrast_lbp-3D-m2_glcm_DifferenceEntropy	1.0
t1_vibe_fs_tra_post contrast_lbp-3D-m2_glcm_DifferenceVariance
t1_vibe_fs_tra_post contrast_lbp-3D-m2_glcm_Id
t1_vibe_fs_tra_post contrast_lbp-3D-m2_glcm_Idm
t1_vibe_fs_tra_post contrast_lbp-3D-m2_glcm_Idmn
t1_vibe_fs_tra_post contrast_lbp-3D-m2_glcm_Idn
t1_vibe_fs_tra_post contrast_lbp-3D-m2_glcm_Imc1
t1_vibe_fs_tra_post contrast_lbp-3D-m2_glcm_Imc2
t1_vibe_fs_tra_post contrast_lbp-3D-m2_glcm_InverseVariance
t1_vibe_fs_tra_post contrast_lbp-3D-m2_glcm_JointAverage
t1_vibe_fs_tra_post contrast_lbp-3D-m2_glcm_JointEnergy
t1_vibe_fs_tra_post contrast_lbp-3D-m2_glcm_JointEntropy	1.0
t1_vibe_fs_tra_post contrast_lbp-3D-m2_glcm_MCC
t1_vibe_fs_tra_post contrast_lbp-3D-m2_glcm_MaximumProbability
t1_vibe_fs_tra_post contrast_lbp-3D-m2_glcm_SumAverage
t1_vibe_fs_tra_post contrast_lbp-3D-m2_glcm_SumEntropy	1.0
t1_vibe_fs_tra_post contrast_lbp-3D-m2_glcm_SumSquares
t1_vibe_fs_tra_post contrast_lbp-3D-m2_gldm_DependenceEntropy	0.9568044134508918
t1_vibe_fs_tra_post contrast_lbp-3D-m2_gldm_DependenceNonUniformity	0.9979888648467934
t1_vibe_fs_tra_post contrast_lbp-3D-m2_gldm_DependenceNonUniformityNormalized	0.9757048807184233
t1_vibe_fs_tra_post contrast_lbp-3D-m2_gldm_DependenceVariance	0.9792799720003411
t1_vibe_fs_tra_post contrast_lbp-3D-m2_gldm_GrayLevelNonUniformity	0.9947892942595707
t1_vibe_fs_tra_post contrast_lbp-3D-m2_gldm_GrayLevelVariance
t1_vibe_fs_tra_post contrast_lbp-3D-m2_gldm_HighGrayLevelEmphasis
t1_vibe_fs_tra_post contrast_lbp-3D-m2_gldm_LargeDependenceEmphasis	0.9854441646842749
t1_vibe_fs_tra_post contrast_lbp-3D-m2_gldm_LargeDependenceHighGrayLevelEmphasis	0.9854441646842749
t1_vibe_fs_tra_post contrast_lbp-3D-m2_gldm_LargeDependenceLowGrayLevelEmphasis	0.9854441646842749
t1_vibe_fs_tra_post contrast_lbp-3D-m2_gldm_LowGrayLevelEmphasis
t1_vibe_fs_tra_post contrast_lbp-3D-m2_gldm_SmallDependenceEmphasis	0.9748064467611841
t1_vibe_fs_tra_post contrast_lbp-3D-m2_gldm_SmallDependenceHighGrayLevelEmphasis	0.9748064467611841
t1_vibe_fs_tra_post contrast_lbp-3D-m2_gldm_SmallDependenceLowGrayLevelEmphasis	0.9748064467611841
t1_vibe_fs_tra_post contrast_lbp-3D-m2_glrlm_GrayLevelNonUniformity	0.9845758546629785
t1_vibe_fs_tra_post contrast_lbp-3D-m2_glrlm_GrayLevelNonUniformityNormalized
t1_vibe_fs_tra_post contrast_lbp-3D-m2_glrlm_GrayLevelVariance
t1_vibe_fs_tra_post contrast_lbp-3D-m2_glrlm_HighGrayLevelRunEmphasis
t1_vibe_fs_tra_post contrast_lbp-3D-m2_glrlm_LongRunEmphasis	0.9954559415599282
t1_vibe_fs_tra_post contrast_lbp-3D-m2_glrlm_LongRunHighGrayLevelEmphasis	0.9954559415599282
t1_vibe_fs_tra_post contrast_lbp-3D-m2_glrlm_LongRunLowGrayLevelEmphasis	0.9954559415599282
t1_vibe_fs_tra_post contrast_lbp-3D-m2_glrlm_LowGrayLevelRunEmphasis
t1_vibe_fs_tra_post contrast_lbp-3D-m2_glrlm_RunEntropy	0.9967589574014737
t1_vibe_fs_tra_post contrast_lbp-3D-m2_glrlm_RunLengthNonUniformity	0.9930243919334547
t1_vibe_fs_tra_post contrast_lbp-3D-m2_glrlm_RunLengthNonUniformityNormalized	0.9978227081806508
t1_vibe_fs_tra_post contrast_lbp-3D-m2_glrlm_RunPercentage	0.9845157324826367
t1_vibe_fs_tra_post contrast_lbp-3D-m2_glrlm_RunVariance	0.9892633705753933
t1_vibe_fs_tra_post contrast_lbp-3D-m2_glrlm_ShortRunEmphasis	0.7813723809811605
t1_vibe_fs_tra_post contrast_lbp-3D-m2_glrlm_ShortRunHighGrayLevelEmphasis	0.7813723809811605
t1_vibe_fs_tra_post contrast_lbp-3D-m2_glrlm_ShortRunLowGrayLevelEmphasis	0.7813723809811605
t1_vibe_fs_tra_post contrast_lbp-3D-m2_glszm_GrayLevelNonUniformity	0.9957939011566773
t1_vibe_fs_tra_post contrast_lbp-3D-m2_glszm_GrayLevelNonUniformityNormalized
t1_vibe_fs_tra_post contrast_lbp-3D-m2_glszm_GrayLevelVariance
t1_vibe_fs_tra_post contrast_lbp-3D-m2_glszm_HighGrayLevelZoneEmphasis
t1_vibe_fs_tra_post contrast_lbp-3D-m2_glszm_LargeAreaEmphasis	0.9850278729722466
t1_vibe_fs_tra_post contrast_lbp-3D-m2_glszm_LargeAreaHighGrayLevelEmphasis	0.9850278729722466
t1_vibe_fs_tra_post contrast_lbp-3D-m2_glszm_LargeAreaLowGrayLevelEmphasis	0.9850278729722466
t1_vibe_fs_tra_post contrast_lbp-3D-m2_glszm_LowGrayLevelZoneEmphasis
t1_vibe_fs_tra_post contrast_lbp-3D-m2_glszm_SizeZoneNonUniformity
t1_vibe_fs_tra_post contrast_lbp-3D-m2_glszm_SizeZoneNonUniformityNormalized	0.9773088268663491
t1_vibe_fs_tra_post contrast_lbp-3D-m2_glszm_SmallAreaEmphasis	0.9044654087865331
t1_vibe_fs_tra_post contrast_lbp-3D-m2_glszm_SmallAreaHighGrayLevelEmphasis	0.9044654087865331
t1_vibe_fs_tra_post contrast_lbp-3D-m2_glszm_SmallAreaLowGrayLevelEmphasis	0.9044654087865331
t1_vibe_fs_tra_post contrast_lbp-3D-m2_glszm_ZoneEntropy	0.9882024848259757
t1_vibe_fs_tra_post contrast_lbp-3D-m2_glszm_ZonePercentage	0.997498429503667
t1_vibe_fs_tra_post contrast_lbp-3D-m2_glszm_ZoneVariance	0.9453570630540706
t1_vibe_fs_tra_post contrast_lbp-3D-m2_ngtdm_Busyness
t1_vibe_fs_tra_post contrast_lbp-3D-m2_ngtdm_Coarseness
t1_vibe_fs_tra_post contrast_lbp-3D-m2_ngtdm_Complexity
t1_vibe_fs_tra_post contrast_lbp-3D-m2_ngtdm_Contrast
t1_vibe_fs_tra_post contrast_lbp-3D-m2_ngtdm_Strength
t1_vibe_fs_tra_post contrast_lbp-3D-k_firstorder_10Percentile	0.9936627067588317
t1_vibe_fs_tra_post contrast_lbp-3D-k_firstorder_90Percentile	0.9573586945199516
t1_vibe_fs_tra_post contrast_lbp-3D-k_firstorder_Energy	0.9932171172035813
t1_vibe_fs_tra_post contrast_lbp-3D-k_firstorder_Entropy	0.9547879288538874
t1_vibe_fs_tra_post contrast_lbp-3D-k_firstorder_InterquartileRange	0.9527839889070873
t1_vibe_fs_tra_post contrast_lbp-3D-k_firstorder_Kurtosis	0.9969726764128055
t1_vibe_fs_tra_post contrast_lbp-3D-k_firstorder_Maximum	0.9961212564655423
t1_vibe_fs_tra_post contrast_lbp-3D-k_firstorder_MeanAbsoluteDeviation	0.9479162770036742
t1_vibe_fs_tra_post contrast_lbp-3D-k_firstorder_Mean	0.9631429614815361
t1_vibe_fs_tra_post contrast_lbp-3D-k_firstorder_Median	0.9623969745502886
t1_vibe_fs_tra_post contrast_lbp-3D-k_firstorder_Minimum	0.9994385286610005
t1_vibe_fs_tra_post contrast_lbp-3D-k_firstorder_Range	0.9960705704093075
t1_vibe_fs_tra_post contrast_lbp-3D-k_firstorder_RobustMeanAbsoluteDeviation	0.949113489875433
t1_vibe_fs_tra_post contrast_lbp-3D-k_firstorder_RootMeanSquared	0.9830221034375459
t1_vibe_fs_tra_post contrast_lbp-3D-k_firstorder_Skewness	0.9927020185241067
t1_vibe_fs_tra_post contrast_lbp-3D-k_firstorder_TotalEnergy	0.9932171172035813
t1_vibe_fs_tra_post contrast_lbp-3D-k_firstorder_Uniformity	0.9548219172140314
t1_vibe_fs_tra_post contrast_lbp-3D-k_firstorder_Variance	0.9521052725454059
t1_vibe_fs_tra_post contrast_lbp-3D-k_glcm_Autocorrelation	0.9601958270946058
t1_vibe_fs_tra_post contrast_lbp-3D-k_glcm_ClusterProminence	0.965656240654659
t1_vibe_fs_tra_post contrast_lbp-3D-k_glcm_ClusterShade	0.9636322678901579
t1_vibe_fs_tra_post contrast_lbp-3D-k_glcm_ClusterTendency	0.9609838237921297
t1_vibe_fs_tra_post contrast_lbp-3D-k_glcm_Contrast	0.9584447468900628
t1_vibe_fs_tra_post contrast_lbp-3D-k_glcm_Correlation	0.9949247580613634
t1_vibe_fs_tra_post contrast_lbp-3D-k_glcm_DifferenceAverage	0.9584447468900628
t1_vibe_fs_tra_post contrast_lbp-3D-k_glcm_DifferenceEntropy	0.9586982027538947
t1_vibe_fs_tra_post contrast_lbp-3D-k_glcm_DifferenceVariance	0.9586572086892103
t1_vibe_fs_tra_post contrast_lbp-3D-k_glcm_Id	0.9584447552721421
t1_vibe_fs_tra_post contrast_lbp-3D-k_glcm_Idm	0.9584447552721421
t1_vibe_fs_tra_post contrast_lbp-3D-k_glcm_Idmn	0.9584447570499959
t1_vibe_fs_tra_post contrast_lbp-3D-k_glcm_Idn	0.958444749764288
t1_vibe_fs_tra_post contrast_lbp-3D-k_glcm_Imc1	0.9983296597554511
t1_vibe_fs_tra_post contrast_lbp-3D-k_glcm_Imc2	0.99212611894726
t1_vibe_fs_tra_post contrast_lbp-3D-k_glcm_InverseVariance	0.9584447468900628
t1_vibe_fs_tra_post contrast_lbp-3D-k_glcm_JointAverage	0.9596724576623692
t1_vibe_fs_tra_post contrast_lbp-3D-k_glcm_JointEnergy	0.9592442564134466
t1_vibe_fs_tra_post contrast_lbp-3D-k_glcm_JointEntropy	0.9595579045375716
t1_vibe_fs_tra_post contrast_lbp-3D-k_glcm_MCC	0.9956040474747241
t1_vibe_fs_tra_post contrast_lbp-3D-k_glcm_MaximumProbability	0.9590880533539181
t1_vibe_fs_tra_post contrast_lbp-3D-k_glcm_SumAverage	0.9596724541096892
t1_vibe_fs_tra_post contrast_lbp-3D-k_glcm_SumEntropy	0.9598460136381566
t1_vibe_fs_tra_post contrast_lbp-3D-k_glcm_SumSquares	0.9597533086553736
t1_vibe_fs_tra_post contrast_lbp-3D-k_gldm_DependenceEntropy	0.9960584130526131
t1_vibe_fs_tra_post contrast_lbp-3D-k_gldm_DependenceNonUniformity	0.9930312099052188
t1_vibe_fs_tra_post contrast_lbp-3D-k_gldm_DependenceNonUniformityNormalized	0.9910310442036897
t1_vibe_fs_tra_post contrast_lbp-3D-k_gldm_DependenceVariance	0.9846135021451677
t1_vibe_fs_tra_post contrast_lbp-3D-k_gldm_GrayLevelNonUniformity	0.9940442499111707
t1_vibe_fs_tra_post contrast_lbp-3D-k_gldm_GrayLevelVariance	0.9548219134874046
t1_vibe_fs_tra_post contrast_lbp-3D-k_gldm_HighGrayLevelEmphasis	0.9547228862238257
t1_vibe_fs_tra_post contrast_lbp-3D-k_gldm_LargeDependenceEmphasis	0.9978218852682191
t1_vibe_fs_tra_post contrast_lbp-3D-k_gldm_LargeDependenceHighGrayLevelEmphasis	0.9987043736789969
t1_vibe_fs_tra_post contrast_lbp-3D-k_gldm_LargeDependenceLowGrayLevelEmphasis	0.997574915824279
t1_vibe_fs_tra_post contrast_lbp-3D-k_gldm_LowGrayLevelEmphasis	0.9547228854412352
t1_vibe_fs_tra_post contrast_lbp-3D-k_gldm_SmallDependenceEmphasis	0.9860467187436347
t1_vibe_fs_tra_post contrast_lbp-3D-k_gldm_SmallDependenceHighGrayLevelEmphasis	0.9818671037221431
t1_vibe_fs_tra_post contrast_lbp-3D-k_gldm_SmallDependenceLowGrayLevelEmphasis	0.9962716600358694
t1_vibe_fs_tra_post contrast_lbp-3D-k_glrlm_GrayLevelNonUniformity	0.9936717102374074
t1_vibe_fs_tra_post contrast_lbp-3D-k_glrlm_GrayLevelNonUniformityNormalized	0.9576785770244648
t1_vibe_fs_tra_post contrast_lbp-3D-k_glrlm_GrayLevelVariance	0.957678578500884
t1_vibe_fs_tra_post contrast_lbp-3D-k_glrlm_HighGrayLevelRunEmphasis	0.95561607883583
t1_vibe_fs_tra_post contrast_lbp-3D-k_glrlm_LongRunEmphasis	0.997948620676263
t1_vibe_fs_tra_post contrast_lbp-3D-k_glrlm_LongRunHighGrayLevelEmphasis	0.9981405688957766
t1_vibe_fs_tra_post contrast_lbp-3D-k_glrlm_LongRunLowGrayLevelEmphasis	0.9978990863532009
t1_vibe_fs_tra_post contrast_lbp-3D-k_glrlm_LowGrayLevelRunEmphasis	0.9556160773689074
t1_vibe_fs_tra_post contrast_lbp-3D-k_glrlm_RunEntropy	0.986762243712201
t1_vibe_fs_tra_post contrast_lbp-3D-k_glrlm_RunLengthNonUniformity	0.9987461898654424
t1_vibe_fs_tra_post contrast_lbp-3D-k_glrlm_RunLengthNonUniformityNormalized	0.9616311690761857
t1_vibe_fs_tra_post contrast_lbp-3D-k_glrlm_RunPercentage	0.9969116626250402
t1_vibe_fs_tra_post contrast_lbp-3D-k_glrlm_RunVariance	0.9997695609472833
t1_vibe_fs_tra_post contrast_lbp-3D-k_glrlm_ShortRunEmphasis	0.9632201053478211
t1_vibe_fs_tra_post contrast_lbp-3D-k_glrlm_ShortRunHighGrayLevelEmphasis	0.9548224653868015
t1_vibe_fs_tra_post contrast_lbp-3D-k_glrlm_ShortRunLowGrayLevelEmphasis	0.9958816811938784
t1_vibe_fs_tra_post contrast_lbp-3D-k_glszm_GrayLevelNonUniformity	0.9979838037792921
t1_vibe_fs_tra_post contrast_lbp-3D-k_glszm_GrayLevelNonUniformityNormalized	0.9976829524365091
t1_vibe_fs_tra_post contrast_lbp-3D-k_glszm_GrayLevelVariance	0.9976829534374195
t1_vibe_fs_tra_post contrast_lbp-3D-k_glszm_HighGrayLevelZoneEmphasis	0.9977031253436514
t1_vibe_fs_tra_post contrast_lbp-3D-k_glszm_LargeAreaEmphasis	0.9894513032509258
t1_vibe_fs_tra_post contrast_lbp-3D-k_glszm_LargeAreaHighGrayLevelEmphasis	0.9894585028384086
t1_vibe_fs_tra_post contrast_lbp-3D-k_glszm_LargeAreaLowGrayLevelEmphasis	0.9894495033452723
t1_vibe_fs_tra_post contrast_lbp-3D-k_glszm_LowGrayLevelZoneEmphasis	0.9977031259425047
t1_vibe_fs_tra_post contrast_lbp-3D-k_glszm_SizeZoneNonUniformity	0.9972797560315202
t1_vibe_fs_tra_post contrast_lbp-3D-k_glszm_SizeZoneNonUniformityNormalized	0.992274379391076
t1_vibe_fs_tra_post contrast_lbp-3D-k_glszm_SmallAreaEmphasis	0.9936373474950828
t1_vibe_fs_tra_post contrast_lbp-3D-k_glszm_SmallAreaHighGrayLevelEmphasis	0.9934986826441083
t1_vibe_fs_tra_post contrast_lbp-3D-k_glszm_SmallAreaLowGrayLevelEmphasis	0.994180486437062
t1_vibe_fs_tra_post contrast_lbp-3D-k_glszm_ZoneEntropy	0.9954853634910423
t1_vibe_fs_tra_post contrast_lbp-3D-k_glszm_ZonePercentage	0.9940920708772174
t1_vibe_fs_tra_post contrast_lbp-3D-k_glszm_ZoneVariance	0.9894558867816109
t1_vibe_fs_tra_post contrast_lbp-3D-k_ngtdm_Busyness	0.9994911095519955
t1_vibe_fs_tra_post contrast_lbp-3D-k_ngtdm_Coarseness	0.9931139850389455
t1_vibe_fs_tra_post contrast_lbp-3D-k_ngtdm_Complexity	0.9549183041858658
t1_vibe_fs_tra_post contrast_lbp-3D-k_ngtdm_Contrast	0.9545070861621964
t1_vibe_fs_tra_post contrast_lbp-3D-k_ngtdm_Strength	0.9932886769958841
t1_vibe_fs_tra_post contrast_log-sigma-1-mm-3D_firstorder_10Percentile	0.9999530821451509
t1_vibe_fs_tra_post contrast_log-sigma-1-mm-3D_firstorder_90Percentile	0.9989746250903363
t1_vibe_fs_tra_post contrast_log-sigma-1-mm-3D_firstorder_Energy	0.9953517632910102
t1_vibe_fs_tra_post contrast_log-sigma-1-mm-3D_firstorder_Entropy	0.99996556702518
t1_vibe_fs_tra_post contrast_log-sigma-1-mm-3D_firstorder_InterquartileRange	0.9995033846795276
t1_vibe_fs_tra_post contrast_log-sigma-1-mm-3D_firstorder_Kurtosis	0.9650142786591525
t1_vibe_fs_tra_post contrast_log-sigma-1-mm-3D_firstorder_Maximum	0.9965041056854133
t1_vibe_fs_tra_post contrast_log-sigma-1-mm-3D_firstorder_MeanAbsoluteDeviation	0.9999975033000006
t1_vibe_fs_tra_post contrast_log-sigma-1-mm-3D_firstorder_Mean	0.9999344249052434
t1_vibe_fs_tra_post contrast_log-sigma-1-mm-3D_firstorder_Median	0.9999762396021789
t1_vibe_fs_tra_post contrast_log-sigma-1-mm-3D_firstorder_Minimum	0.9232761718450713
t1_vibe_fs_tra_post contrast_log-sigma-1-mm-3D_firstorder_Range	0.9909767459445067
t1_vibe_fs_tra_post contrast_log-sigma-1-mm-3D_firstorder_RobustMeanAbsoluteDeviation	0.999504773828805
t1_vibe_fs_tra_post contrast_log-sigma-1-mm-3D_firstorder_RootMeanSquared	0.9996155106836025
t1_vibe_fs_tra_post contrast_log-sigma-1-mm-3D_firstorder_Skewness	0.9690306371631218
t1_vibe_fs_tra_post contrast_log-sigma-1-mm-3D_firstorder_TotalEnergy	0.9953517632910102
t1_vibe_fs_tra_post contrast_log-sigma-1-mm-3D_firstorder_Uniformity	0.9999883755345337
t1_vibe_fs_tra_post contrast_log-sigma-1-mm-3D_firstorder_Variance	0.9998191340181647
t1_vibe_fs_tra_post contrast_log-sigma-1-mm-3D_glcm_Autocorrelation	0.9072052109060829
t1_vibe_fs_tra_post contrast_log-sigma-1-mm-3D_glcm_ClusterProminence	0.9957690686905901
t1_vibe_fs_tra_post contrast_log-sigma-1-mm-3D_glcm_ClusterShade	0.9804690498770393
t1_vibe_fs_tra_post contrast_log-sigma-1-mm-3D_glcm_ClusterTendency	0.9998835864665845
t1_vibe_fs_tra_post contrast_log-sigma-1-mm-3D_glcm_Contrast	0.9960848261743631
t1_vibe_fs_tra_post contrast_log-sigma-1-mm-3D_glcm_Correlation	0.9312283909314378
t1_vibe_fs_tra_post contrast_log-sigma-1-mm-3D_glcm_DifferenceAverage	0.9992108554658025
t1_vibe_fs_tra_post contrast_log-sigma-1-mm-3D_glcm_DifferenceEntropy	0.9985568436224208
t1_vibe_fs_tra_post contrast_log-sigma-1-mm-3D_glcm_DifferenceVariance	0.9862622022712295
t1_vibe_fs_tra_post contrast_log-sigma-1-mm-3D_glcm_Id	0.9999774312604698
t1_vibe_fs_tra_post contrast_log-sigma-1-mm-3D_glcm_Idm	0.9999977714028951
t1_vibe_fs_tra_post contrast_log-sigma-1-mm-3D_glcm_Idmn	0.9933501735995564
t1_vibe_fs_tra_post contrast_log-sigma-1-mm-3D_glcm_Idn	0.9952884257419161
t1_vibe_fs_tra_post contrast_log-sigma-1-mm-3D_glcm_Imc1	0.9999901288666707
t1_vibe_fs_tra_post contrast_log-sigma-1-mm-3D_glcm_Imc2	0.9999470953129233
t1_vibe_fs_tra_post contrast_log-sigma-1-mm-3D_glcm_InverseVariance	0.9999946643536571
t1_vibe_fs_tra_post contrast_log-sigma-1-mm-3D_glcm_JointAverage	0.9189032150908161
t1_vibe_fs_tra_post contrast_log-sigma-1-mm-3D_glcm_JointEnergy	0.999964741246469
t1_vibe_fs_tra_post contrast_log-sigma-1-mm-3D_glcm_JointEntropy	0.9998278522434015
t1_vibe_fs_tra_post contrast_log-sigma-1-mm-3D_glcm_MCC	0.9521418026785414
t1_vibe_fs_tra_post contrast_log-sigma-1-mm-3D_glcm_MaximumProbability	0.9995125170060184
t1_vibe_fs_tra_post contrast_log-sigma-1-mm-3D_glcm_SumAverage	0.9189032150812919
t1_vibe_fs_tra_post contrast_log-sigma-1-mm-3D_glcm_SumEntropy	0.9999749992081183
t1_vibe_fs_tra_post contrast_log-sigma-1-mm-3D_glcm_SumSquares	0.9994772012230606
t1_vibe_fs_tra_post contrast_log-sigma-1-mm-3D_gldm_DependenceEntropy	0.9986113150254289
t1_vibe_fs_tra_post contrast_log-sigma-1-mm-3D_gldm_DependenceNonUniformity	0.9954830331435561
t1_vibe_fs_tra_post contrast_log-sigma-1-mm-3D_gldm_DependenceNonUniformityNormalized	0.9992425447438548
t1_vibe_fs_tra_post contrast_log-sigma-1-mm-3D_gldm_DependenceVariance	0.9999329219379843
t1_vibe_fs_tra_post contrast_log-sigma-1-mm-3D_gldm_GrayLevelNonUniformity	0.9939868989653425
t1_vibe_fs_tra_post contrast_log-sigma-1-mm-3D_gldm_GrayLevelVariance	0.9998224927988723
t1_vibe_fs_tra_post contrast_log-sigma-1-mm-3D_gldm_HighGrayLevelEmphasis	0.9082380932464582
t1_vibe_fs_tra_post contrast_log-sigma-1-mm-3D_gldm_LargeDependenceEmphasis	0.9999827230397279
t1_vibe_fs_tra_post contrast_log-sigma-1-mm-3D_gldm_LargeDependenceHighGrayLevelEmphasis	0.9085659263053968
t1_vibe_fs_tra_post contrast_log-sigma-1-mm-3D_gldm_LargeDependenceLowGrayLevelEmphasis	0.9929475155801757
t1_vibe_fs_tra_post contrast_log-sigma-1-mm-3D_gldm_LowGrayLevelEmphasis	0.9847021517148361
t1_vibe_fs_tra_post contrast_log-sigma-1-mm-3D_gldm_SmallDependenceEmphasis	0.999815737317384
t1_vibe_fs_tra_post contrast_log-sigma-1-mm-3D_gldm_SmallDependenceHighGrayLevelEmphasis	0.9371515823500052
t1_vibe_fs_tra_post contrast_log-sigma-1-mm-3D_gldm_SmallDependenceLowGrayLevelEmphasis	0.9632647345961638
t1_vibe_fs_tra_post contrast_log-sigma-1-mm-3D_glrlm_GrayLevelNonUniformity	0.9940637541945407
t1_vibe_fs_tra_post contrast_log-sigma-1-mm-3D_glrlm_GrayLevelNonUniformityNormalized	0.9999964911670951
t1_vibe_fs_tra_post contrast_log-sigma-1-mm-3D_glrlm_GrayLevelVariance	0.9997655259256658
t1_vibe_fs_tra_post contrast_log-sigma-1-mm-3D_glrlm_HighGrayLevelRunEmphasis	0.9083302604893777
t1_vibe_fs_tra_post contrast_log-sigma-1-mm-3D_glrlm_LongRunEmphasis	0.9998982428061309
t1_vibe_fs_tra_post contrast_log-sigma-1-mm-3D_glrlm_LongRunHighGrayLevelEmphasis	0.9024322688298255
t1_vibe_fs_tra_post contrast_log-sigma-1-mm-3D_glrlm_LongRunLowGrayLevelEmphasis	0.9854380784502021
t1_vibe_fs_tra_post contrast_log-sigma-1-mm-3D_glrlm_LowGrayLevelRunEmphasis	0.9837990773616776
t1_vibe_fs_tra_post contrast_log-sigma-1-mm-3D_glrlm_RunEntropy	0.9998800938444832
t1_vibe_fs_tra_post contrast_log-sigma-1-mm-3D_glrlm_RunLengthNonUniformity	0.9950891988672399
t1_vibe_fs_tra_post contrast_log-sigma-1-mm-3D_glrlm_RunLengthNonUniformityNormalized	0.9999630401172432
t1_vibe_fs_tra_post contrast_log-sigma-1-mm-3D_glrlm_RunPercentage	0.9999267033233581
t1_vibe_fs_tra_post contrast_log-sigma-1-mm-3D_glrlm_RunVariance	0.9998231558530349
t1_vibe_fs_tra_post contrast_log-sigma-1-mm-3D_glrlm_ShortRunEmphasis	0.9999651917847407
t1_vibe_fs_tra_post contrast_log-sigma-1-mm-3D_glrlm_ShortRunHighGrayLevelEmphasis	0.9099324467638433
t1_vibe_fs_tra_post contrast_log-sigma-1-mm-3D_glrlm_ShortRunLowGrayLevelEmphasis	0.983186263398125
t1_vibe_fs_tra_post contrast_log-sigma-1-mm-3D_glszm_GrayLevelNonUniformity	0.995634652077603
t1_vibe_fs_tra_post contrast_log-sigma-1-mm-3D_glszm_GrayLevelNonUniformityNormalized	0.9994745851008424
t1_vibe_fs_tra_post contrast_log-sigma-1-mm-3D_glszm_GrayLevelVariance	0.9979852911769607
t1_vibe_fs_tra_post contrast_log-sigma-1-mm-3D_glszm_HighGrayLevelZoneEmphasis	0.9099910733155959
t1_vibe_fs_tra_post contrast_log-sigma-1-mm-3D_glszm_LargeAreaEmphasis	0.9997035204437739
t1_vibe_fs_tra_post contrast_log-sigma-1-mm-3D_glszm_LargeAreaHighGrayLevelEmphasis	0.9682330103420952
t1_vibe_fs_tra_post contrast_log-sigma-1-mm-3D_glszm_LargeAreaLowGrayLevelEmphasis	0.9840336644740787
t1_vibe_fs_tra_post contrast_log-sigma-1-mm-3D_glszm_LowGrayLevelZoneEmphasis	0.9741468916591142
t1_vibe_fs_tra_post contrast_log-sigma-1-mm-3D_glszm_SizeZoneNonUniformity	0.9960173941108319
t1_vibe_fs_tra_post contrast_log-sigma-1-mm-3D_glszm_SizeZoneNonUniformityNormalized	0.9999897223881704
t1_vibe_fs_tra_post contrast_log-sigma-1-mm-3D_glszm_SmallAreaEmphasis	0.9999999980887853
t1_vibe_fs_tra_post contrast_log-sigma-1-mm-3D_glszm_SmallAreaHighGrayLevelEmphasis	0.9208420237111342
t1_vibe_fs_tra_post contrast_log-sigma-1-mm-3D_glszm_SmallAreaLowGrayLevelEmphasis	0.958746757345234
t1_vibe_fs_tra_post contrast_log-sigma-1-mm-3D_glszm_ZoneEntropy	0.9871167108437041
t1_vibe_fs_tra_post contrast_log-sigma-1-mm-3D_glszm_ZonePercentage	0.9998192978195067
t1_vibe_fs_tra_post contrast_log-sigma-1-mm-3D_glszm_ZoneVariance	0.9997140259175464
t1_vibe_fs_tra_post contrast_log-sigma-1-mm-3D_ngtdm_Busyness	0.9975559255186837
t1_vibe_fs_tra_post contrast_log-sigma-1-mm-3D_ngtdm_Coarseness	0.9993299324356505
t1_vibe_fs_tra_post contrast_log-sigma-1-mm-3D_ngtdm_Complexity	0.998874818267143
t1_vibe_fs_tra_post contrast_log-sigma-1-mm-3D_ngtdm_Contrast	0.9988975620839017
t1_vibe_fs_tra_post contrast_log-sigma-1-mm-3D_ngtdm_Strength	0.9926803084932999
t1_vibe_fs_tra_post contrast_logarithm_firstorder_10Percentile	0.9802963994156317
t1_vibe_fs_tra_post contrast_logarithm_firstorder_90Percentile	0.9780328596674431
t1_vibe_fs_tra_post contrast_logarithm_firstorder_Energy	0.966777380315312
t1_vibe_fs_tra_post contrast_logarithm_firstorder_Entropy	0.9732423477505624
t1_vibe_fs_tra_post contrast_logarithm_firstorder_InterquartileRange	0.9751304934387589
t1_vibe_fs_tra_post contrast_logarithm_firstorder_Kurtosis	0.9939013128392976
t1_vibe_fs_tra_post contrast_logarithm_firstorder_Maximum	0.9738655541687959
t1_vibe_fs_tra_post contrast_logarithm_firstorder_MeanAbsoluteDeviation	0.9778955052218209
t1_vibe_fs_tra_post contrast_logarithm_firstorder_Mean	0.9786985914911631
t1_vibe_fs_tra_post contrast_logarithm_firstorder_Median	0.978404314265913
t1_vibe_fs_tra_post contrast_logarithm_firstorder_Minimum	0.9543937879523448
t1_vibe_fs_tra_post contrast_logarithm_firstorder_Range	0.9930516989349611
t1_vibe_fs_tra_post contrast_logarithm_firstorder_RobustMeanAbsoluteDeviation	0.9732829845741839
t1_vibe_fs_tra_post contrast_logarithm_firstorder_RootMeanSquared	0.9787848950306719
t1_vibe_fs_tra_post contrast_logarithm_firstorder_Skewness	0.9988659746765346
t1_vibe_fs_tra_post contrast_logarithm_firstorder_TotalEnergy	0.966777380315312
t1_vibe_fs_tra_post contrast_logarithm_firstorder_Uniformity	0.9764028691069924
t1_vibe_fs_tra_post contrast_logarithm_firstorder_Variance	0.9891909823825036
t1_vibe_fs_tra_post contrast_logarithm_glcm_Autocorrelation	0.998804687385348
t1_vibe_fs_tra_post contrast_logarithm_glcm_ClusterProminence	0.9843058361772211
t1_vibe_fs_tra_post contrast_logarithm_glcm_ClusterShade	0.990584502990722
t1_vibe_fs_tra_post contrast_logarithm_glcm_ClusterTendency	0.9947596095328762
t1_vibe_fs_tra_post contrast_logarithm_glcm_Contrast	0.9955132999388777
t1_vibe_fs_tra_post contrast_logarithm_glcm_Correlation	0.9798448584143948
t1_vibe_fs_tra_post contrast_logarithm_glcm_DifferenceAverage	0.9909891733943429
t1_vibe_fs_tra_post contrast_logarithm_glcm_DifferenceEntropy	0.9820397064021665
t1_vibe_fs_tra_post contrast_logarithm_glcm_DifferenceVariance	0.9959467256082856
t1_vibe_fs_tra_post contrast_logarithm_glcm_Id	0.9785663566216076
t1_vibe_fs_tra_post contrast_logarithm_glcm_Idm	0.9770181310332858
t1_vibe_fs_tra_post contrast_logarithm_glcm_Idmn	0.9513724905447718
t1_vibe_fs_tra_post contrast_logarithm_glcm_Idn	0.8453672394384435
t1_vibe_fs_tra_post contrast_logarithm_glcm_Imc1	0.9994547219493509
t1_vibe_fs_tra_post contrast_logarithm_glcm_Imc2	0.981251020740841
t1_vibe_fs_tra_post contrast_logarithm_glcm_InverseVariance	0.9781207066611696
t1_vibe_fs_tra_post contrast_logarithm_glcm_JointAverage	0.9896451735965541
t1_vibe_fs_tra_post contrast_logarithm_glcm_JointEnergy	0.9715750661344067
t1_vibe_fs_tra_post contrast_logarithm_glcm_JointEntropy	0.9779408694030134
t1_vibe_fs_tra_post contrast_logarithm_glcm_MCC	0.9932742341637941
t1_vibe_fs_tra_post contrast_logarithm_glcm_MaximumProbability	0.9781288619068362
t1_vibe_fs_tra_post contrast_logarithm_glcm_SumAverage	0.9896451735768922
t1_vibe_fs_tra_post contrast_logarithm_glcm_SumEntropy	0.9751657433992552
t1_vibe_fs_tra_post contrast_logarithm_glcm_SumSquares	0.9948538729206757
t1_vibe_fs_tra_post contrast_logarithm_gldm_DependenceEntropy	0.9767270794463558
t1_vibe_fs_tra_post contrast_logarithm_gldm_DependenceNonUniformity	0.9842618369103842
t1_vibe_fs_tra_post contrast_logarithm_gldm_DependenceNonUniformityNormalized	0.981561310952465
t1_vibe_fs_tra_post contrast_logarithm_gldm_DependenceVariance	0.9755852531992179
t1_vibe_fs_tra_post contrast_logarithm_gldm_GrayLevelNonUniformity	0.9903909280572881
t1_vibe_fs_tra_post contrast_logarithm_gldm_GrayLevelVariance	0.9891980906148321
t1_vibe_fs_tra_post contrast_logarithm_gldm_HighGrayLevelEmphasis	0.9988249989477274
t1_vibe_fs_tra_post contrast_logarithm_gldm_LargeDependenceEmphasis	0.9689800581805874
t1_vibe_fs_tra_post contrast_logarithm_gldm_LargeDependenceHighGrayLevelEmphasis	0.9908556027042242
t1_vibe_fs_tra_post contrast_logarithm_gldm_LargeDependenceLowGrayLevelEmphasis	0.815668252165331
t1_vibe_fs_tra_post contrast_logarithm_gldm_LowGrayLevelEmphasis	0.8256235161027955
t1_vibe_fs_tra_post contrast_logarithm_gldm_SmallDependenceEmphasis	0.9770461926068263
t1_vibe_fs_tra_post contrast_logarithm_gldm_SmallDependenceHighGrayLevelEmphasis	0.9949286300948585
t1_vibe_fs_tra_post contrast_logarithm_gldm_SmallDependenceLowGrayLevelEmphasis	0.9439763721857038
t1_vibe_fs_tra_post contrast_logarithm_glrlm_GrayLevelNonUniformity	0.9932208073858424
t1_vibe_fs_tra_post contrast_logarithm_glrlm_GrayLevelNonUniformityNormalized	0.9770165416568766
t1_vibe_fs_tra_post contrast_logarithm_glrlm_GrayLevelVariance	0.9894713204437189
t1_vibe_fs_tra_post contrast_logarithm_glrlm_HighGrayLevelRunEmphasis	0.9988282625953325
t1_vibe_fs_tra_post contrast_logarithm_glrlm_LongRunEmphasis	0.9681884451884538
t1_vibe_fs_tra_post contrast_logarithm_glrlm_LongRunHighGrayLevelEmphasis	0.9998020958328252
t1_vibe_fs_tra_post contrast_logarithm_glrlm_LongRunLowGrayLevelEmphasis	0.8241180390084613
t1_vibe_fs_tra_post contrast_logarithm_glrlm_LowGrayLevelRunEmphasis	0.8322546090695825
t1_vibe_fs_tra_post contrast_logarithm_glrlm_RunEntropy	0.9742506965402883
t1_vibe_fs_tra_post contrast_logarithm_glrlm_RunLengthNonUniformity	0.990288612672435
t1_vibe_fs_tra_post contrast_logarithm_glrlm_RunLengthNonUniformityNormalized	0.9729379910664439
t1_vibe_fs_tra_post contrast_logarithm_glrlm_RunPercentage	0.9720540833458027
t1_vibe_fs_tra_post contrast_logarithm_glrlm_RunVariance	0.9677791850622663
t1_vibe_fs_tra_post contrast_logarithm_glrlm_ShortRunEmphasis	0.9714548307727398
t1_vibe_fs_tra_post contrast_logarithm_glrlm_ShortRunHighGrayLevelEmphasis	0.9985505814371456
t1_vibe_fs_tra_post contrast_logarithm_glrlm_ShortRunLowGrayLevelEmphasis	0.8347930449907797
t1_vibe_fs_tra_post contrast_logarithm_glszm_GrayLevelNonUniformity	0.9957244907273367
t1_vibe_fs_tra_post contrast_logarithm_glszm_GrayLevelNonUniformityNormalized	0.976145138492829
t1_vibe_fs_tra_post contrast_logarithm_glszm_GrayLevelVariance	0.9931372931565963
t1_vibe_fs_tra_post contrast_logarithm_glszm_HighGrayLevelZoneEmphasis	0.9988656458405938
t1_vibe_fs_tra_post contrast_logarithm_glszm_LargeAreaEmphasis	0.8970266268630763
t1_vibe_fs_tra_post contrast_logarithm_glszm_LargeAreaHighGrayLevelEmphasis	0.8866139023913232
t1_vibe_fs_tra_post contrast_logarithm_glszm_LargeAreaLowGrayLevelEmphasis	0.8891222530521896
t1_vibe_fs_tra_post contrast_logarithm_glszm_LowGrayLevelZoneEmphasis	0.9517459276402164
t1_vibe_fs_tra_post contrast_logarithm_glszm_SizeZoneNonUniformity	0.975827349266747
t1_vibe_fs_tra_post contrast_logarithm_glszm_SizeZoneNonUniformityNormalized	0.9724667155275538
t1_vibe_fs_tra_post contrast_logarithm_glszm_SmallAreaEmphasis	0.9730490722830194
t1_vibe_fs_tra_post contrast_logarithm_glszm_SmallAreaHighGrayLevelEmphasis	0.9973944594035112
t1_vibe_fs_tra_post contrast_logarithm_glszm_SmallAreaLowGrayLevelEmphasis	0.9991104319625312
t1_vibe_fs_tra_post contrast_logarithm_glszm_ZoneEntropy	0.9752799528203856
t1_vibe_fs_tra_post contrast_logarithm_glszm_ZonePercentage	0.9790463616506169
t1_vibe_fs_tra_post contrast_logarithm_glszm_ZoneVariance	0.8967358616802961
t1_vibe_fs_tra_post contrast_logarithm_ngtdm_Busyness	0.867713511460366
t1_vibe_fs_tra_post contrast_logarithm_ngtdm_Coarseness	0.9985811554313475
t1_vibe_fs_tra_post contrast_logarithm_ngtdm_Complexity	0.9609632095526842
t1_vibe_fs_tra_post contrast_logarithm_ngtdm_Contrast	0.9933352008867902
t1_vibe_fs_tra_post contrast_logarithm_ngtdm_Strength	0.962130562918681
t1_vibe_fs_tra_post contrast_original_firstorder_10Percentile	0.9931279297868789
t1_vibe_fs_tra_post contrast_original_firstorder_90Percentile	0.9999985747234058
t1_vibe_fs_tra_post contrast_original_firstorder_Energy	0.9928681603990754
t1_vibe_fs_tra_post contrast_original_firstorder_Entropy	0.9943146929469924
t1_vibe_fs_tra_post contrast_original_firstorder_InterquartileRange	0.9914371262408495
t1_vibe_fs_tra_post contrast_original_firstorder_Kurtosis	0.9999492155768325
t1_vibe_fs_tra_post contrast_original_firstorder_Maximum	0.9452750101964537
t1_vibe_fs_tra_post contrast_original_firstorder_MeanAbsoluteDeviation	0.9898174057040965
t1_vibe_fs_tra_post contrast_original_firstorder_Mean	0.9988191786749052
t1_vibe_fs_tra_post contrast_original_firstorder_Median	0.9987678896132086
t1_vibe_fs_tra_post contrast_original_firstorder_Minimum	0.989847642403607
t1_vibe_fs_tra_post contrast_original_firstorder_Range	0.9728396755487173
t1_vibe_fs_tra_post contrast_original_firstorder_RobustMeanAbsoluteDeviation	0.9905325970813589
t1_vibe_fs_tra_post contrast_original_firstorder_RootMeanSquared	0.9993181210529914
t1_vibe_fs_tra_post contrast_original_firstorder_Skewness	0.9998248821703727
t1_vibe_fs_tra_post contrast_original_firstorder_TotalEnergy	0.9928681603990754
t1_vibe_fs_tra_post contrast_original_firstorder_Uniformity	0.9970870407156278
t1_vibe_fs_tra_post contrast_original_firstorder_Variance	0.985331217747115
t1_vibe_fs_tra_post contrast_original_glcm_Autocorrelation	0.9979904659520062
t1_vibe_fs_tra_post contrast_original_glcm_ClusterProminence	0.9827486845109409
t1_vibe_fs_tra_post contrast_original_glcm_ClusterShade	0.9998462095136581
t1_vibe_fs_tra_post contrast_original_glcm_ClusterTendency	0.985682821671833
t1_vibe_fs_tra_post contrast_original_glcm_Contrast	0.9995568351577111
t1_vibe_fs_tra_post contrast_original_glcm_Correlation	0.9582980776046166
t1_vibe_fs_tra_post contrast_original_glcm_DifferenceAverage	0.9999839112518017
t1_vibe_fs_tra_post contrast_original_glcm_DifferenceEntropy	0.9999832394406175
t1_vibe_fs_tra_post contrast_original_glcm_DifferenceVariance	0.9962157975944553
t1_vibe_fs_tra_post contrast_original_glcm_Id	0.9994018760868901
t1_vibe_fs_tra_post contrast_original_glcm_Idm	0.9992527885435406
t1_vibe_fs_tra_post contrast_original_glcm_Idmn	0.9997433742579731
t1_vibe_fs_tra_post contrast_original_glcm_Idn	0.9998444020999285
t1_vibe_fs_tra_post contrast_original_glcm_Imc1	0.9943591922696974
t1_vibe_fs_tra_post contrast_original_glcm_Imc2	0.9892431455184949
t1_vibe_fs_tra_post contrast_original_glcm_InverseVariance	0.9993361471887324
t1_vibe_fs_tra_post contrast_original_glcm_JointAverage	0.9906678706441698
t1_vibe_fs_tra_post contrast_original_glcm_JointEnergy	0.9991604608446297
t1_vibe_fs_tra_post contrast_original_glcm_JointEntropy	0.9982040574939044
t1_vibe_fs_tra_post contrast_original_glcm_MCC	0.9788486627415889
t1_vibe_fs_tra_post contrast_original_glcm_MaximumProbability	0.9999982637681691
t1_vibe_fs_tra_post contrast_original_glcm_SumAverage	0.9906678706152354
t1_vibe_fs_tra_post contrast_original_glcm_SumEntropy	0.9938342711139505
t1_vibe_fs_tra_post contrast_original_glcm_SumSquares	0.9890591233977104
t1_vibe_fs_tra_post contrast_original_gldm_DependenceEntropy	0.9924894081652429
t1_vibe_fs_tra_post contrast_original_gldm_DependenceNonUniformity	0.9947510324284546
t1_vibe_fs_tra_post contrast_original_gldm_DependenceNonUniformityNormalized	0.9978494992327243
t1_vibe_fs_tra_post contrast_original_gldm_DependenceVariance	0.9984379561487373
t1_vibe_fs_tra_post contrast_original_gldm_GrayLevelNonUniformity	0.9986561177819172
t1_vibe_fs_tra_post contrast_original_gldm_GrayLevelVariance	0.9853319695043229
t1_vibe_fs_tra_post contrast_original_gldm_HighGrayLevelEmphasis	0.9978183974732806
t1_vibe_fs_tra_post contrast_original_gldm_LargeDependenceEmphasis	0.9986376337935092
t1_vibe_fs_tra_post contrast_original_gldm_LargeDependenceHighGrayLevelEmphasis	0.9979220200364073
t1_vibe_fs_tra_post contrast_original_gldm_LargeDependenceLowGrayLevelEmphasis	0.8798583231250584
t1_vibe_fs_tra_post contrast_original_gldm_LowGrayLevelEmphasis	0.9099553106478604
t1_vibe_fs_tra_post contrast_original_gldm_SmallDependenceEmphasis	0.9980864366738278
t1_vibe_fs_tra_post contrast_original_gldm_SmallDependenceHighGrayLevelEmphasis	0.9984355454617608
t1_vibe_fs_tra_post contrast_original_gldm_SmallDependenceLowGrayLevelEmphasis	0.9630131080880963
t1_vibe_fs_tra_post contrast_original_glrlm_GrayLevelNonUniformity	0.998650626730679
t1_vibe_fs_tra_post contrast_original_glrlm_GrayLevelNonUniformityNormalized	0.9971179512948227
t1_vibe_fs_tra_post contrast_original_glrlm_GrayLevelVariance	0.9853319169028792
t1_vibe_fs_tra_post contrast_original_glrlm_HighGrayLevelRunEmphasis	0.9977979226053487
t1_vibe_fs_tra_post contrast_original_glrlm_LongRunEmphasis	0.9985070950384323
t1_vibe_fs_tra_post contrast_original_glrlm_LongRunHighGrayLevelEmphasis	0.9977289588174524
t1_vibe_fs_tra_post contrast_original_glrlm_LongRunLowGrayLevelEmphasis	0.9068308736665424
t1_vibe_fs_tra_post contrast_original_glrlm_LowGrayLevelRunEmphasis	0.9121655943084636
t1_vibe_fs_tra_post contrast_original_glrlm_RunEntropy	0.9938698468765553
t1_vibe_fs_tra_post contrast_original_glrlm_RunLengthNonUniformity	0.9948077731467466
t1_vibe_fs_tra_post contrast_original_glrlm_RunLengthNonUniformityNormalized	0.9984980739034816
t1_vibe_fs_tra_post contrast_original_glrlm_RunPercentage	0.9985424838590541
t1_vibe_fs_tra_post contrast_original_glrlm_RunVariance	0.998597064459609
t1_vibe_fs_tra_post contrast_original_glrlm_ShortRunEmphasis	0.99846051877954
t1_vibe_fs_tra_post contrast_original_glrlm_ShortRunHighGrayLevelEmphasis	0.997818115905329
t1_vibe_fs_tra_post contrast_original_glrlm_ShortRunLowGrayLevelEmphasis	0.9137958012408585
t1_vibe_fs_tra_post contrast_original_glszm_GrayLevelNonUniformity	0.9986282262543833
t1_vibe_fs_tra_post contrast_original_glszm_GrayLevelNonUniformityNormalized	0.9976364769075399
t1_vibe_fs_tra_post contrast_original_glszm_GrayLevelVariance	0.9854136349580502
t1_vibe_fs_tra_post contrast_original_glszm_HighGrayLevelZoneEmphasis	0.9975400519280503
t1_vibe_fs_tra_post contrast_original_glszm_LargeAreaEmphasis	0.9991131021085607
t1_vibe_fs_tra_post contrast_original_glszm_LargeAreaHighGrayLevelEmphasis	0.9988746994027506
t1_vibe_fs_tra_post contrast_original_glszm_LargeAreaLowGrayLevelEmphasis	0.9069367332105194
t1_vibe_fs_tra_post contrast_original_glszm_LowGrayLevelZoneEmphasis	0.9465667382438782
t1_vibe_fs_tra_post contrast_original_glszm_SizeZoneNonUniformity	0.9945503923767905
t1_vibe_fs_tra_post contrast_original_glszm_SizeZoneNonUniformityNormalized	0.997492249501414
t1_vibe_fs_tra_post contrast_original_glszm_SmallAreaEmphasis	0.9977149815321417
t1_vibe_fs_tra_post contrast_original_glszm_SmallAreaHighGrayLevelEmphasis	0.9979154893869177
t1_vibe_fs_tra_post contrast_original_glszm_SmallAreaLowGrayLevelEmphasis	0.9778579807996808
t1_vibe_fs_tra_post contrast_original_glszm_ZoneEntropy	0.9938888070114352
t1_vibe_fs_tra_post contrast_original_glszm_ZonePercentage	0.9984591469079624
t1_vibe_fs_tra_post contrast_original_glszm_ZoneVariance	0.9991396279327514
t1_vibe_fs_tra_post contrast_original_ngtdm_Busyness	0.9960621594209577
t1_vibe_fs_tra_post contrast_original_ngtdm_Coarseness	0.9997244387670511
t1_vibe_fs_tra_post contrast_original_ngtdm_Complexity	0.9997624202332793
t1_vibe_fs_tra_post contrast_original_ngtdm_Contrast	0.9775714350845647
t1_vibe_fs_tra_post contrast_original_ngtdm_Strength	0.9980010548323722
t1_vibe_fs_tra_post contrast_square_firstorder_10Percentile	0.9723973772687815
t1_vibe_fs_tra_post contrast_square_firstorder_90Percentile	0.9796919439286516
t1_vibe_fs_tra_post contrast_square_firstorder_Energy	0.9619913051222835
t1_vibe_fs_tra_post contrast_square_firstorder_Entropy	0.9883633600315183
t1_vibe_fs_tra_post contrast_square_firstorder_InterquartileRange	0.9888785082472926
t1_vibe_fs_tra_post contrast_square_firstorder_Kurtosis	0.9434404628926641
t1_vibe_fs_tra_post contrast_square_firstorder_Maximum	0.995932284150079
t1_vibe_fs_tra_post contrast_square_firstorder_MeanAbsoluteDeviation	0.9863843112531757
t1_vibe_fs_tra_post contrast_square_firstorder_Mean	0.9763199048989466
t1_vibe_fs_tra_post contrast_square_firstorder_Median	0.9746067270802486
t1_vibe_fs_tra_post contrast_square_firstorder_Minimum	0.9063973347567335
t1_vibe_fs_tra_post contrast_square_firstorder_Range	0.9958282534386028
t1_vibe_fs_tra_post contrast_square_firstorder_RobustMeanAbsoluteDeviation	0.988604241560887
t1_vibe_fs_tra_post contrast_square_firstorder_RootMeanSquared	0.9775230649894987
t1_vibe_fs_tra_post contrast_square_firstorder_Skewness	0.9944430658945317
t1_vibe_fs_tra_post contrast_square_firstorder_TotalEnergy	0.9619913051222835
t1_vibe_fs_tra_post contrast_square_firstorder_Uniformity	0.9938774000928138
t1_vibe_fs_tra_post contrast_square_firstorder_Variance	0.9794973682048402
t1_vibe_fs_tra_post contrast_square_glcm_Autocorrelation	0.9700738680335873
t1_vibe_fs_tra_post contrast_square_glcm_ClusterProminence	0.9619543326451213
t1_vibe_fs_tra_post contrast_square_glcm_ClusterShade	0.9994001866052349
t1_vibe_fs_tra_post contrast_square_glcm_ClusterTendency	0.9808572220870502
t1_vibe_fs_tra_post contrast_square_glcm_Contrast	0.9680225090106296
t1_vibe_fs_tra_post contrast_square_glcm_Correlation	0.9682803065086267
t1_vibe_fs_tra_post contrast_square_glcm_DifferenceAverage	0.9785901467168974
t1_vibe_fs_tra_post contrast_square_glcm_DifferenceEntropy	0.9835397016998291
t1_vibe_fs_tra_post contrast_square_glcm_DifferenceVariance	0.9625894644007691
t1_vibe_fs_tra_post contrast_square_glcm_Id	0.986990272231697
t1_vibe_fs_tra_post contrast_square_glcm_Idm	0.9877574155740885
t1_vibe_fs_tra_post contrast_square_glcm_Idmn	0.997008640098534
t1_vibe_fs_tra_post contrast_square_glcm_Idn	0.9859462387575382
t1_vibe_fs_tra_post contrast_square_glcm_Imc1	0.9818364854813344
t1_vibe_fs_tra_post contrast_square_glcm_Imc2	0.9938577745153931
t1_vibe_fs_tra_post contrast_square_glcm_InverseVariance	0.9874969142254649
t1_vibe_fs_tra_post contrast_square_glcm_JointAverage	0.9763818088059288
t1_vibe_fs_tra_post contrast_square_glcm_JointEnergy	0.9946491577848664
t1_vibe_fs_tra_post contrast_square_glcm_JointEntropy	0.9852447836110143
t1_vibe_fs_tra_post contrast_square_glcm_MCC	0.9031059162250088
t1_vibe_fs_tra_post contrast_square_glcm_MaximumProbability	0.9986860107947626
t1_vibe_fs_tra_post contrast_square_glcm_SumAverage	0.9763818087274572
t1_vibe_fs_tra_post contrast_square_glcm_SumEntropy	0.9891728894322371
t1_vibe_fs_tra_post contrast_square_glcm_SumSquares	0.9787795190636435
t1_vibe_fs_tra_post contrast_square_gldm_DependenceEntropy	0.9930159586087358
t1_vibe_fs_tra_post contrast_square_gldm_DependenceNonUniformity	0.9987831840376568
t1_vibe_fs_tra_post contrast_square_gldm_DependenceNonUniformityNormalized	0.98623271340628
t1_vibe_fs_tra_post contrast_square_gldm_DependenceVariance	0.9964573553031462
t1_vibe_fs_tra_post contrast_square_gldm_GrayLevelNonUniformity	0.9891919105198977
t1_vibe_fs_tra_post contrast_square_gldm_GrayLevelVariance	0.9794819335620497
t1_vibe_fs_tra_post contrast_square_gldm_HighGrayLevelEmphasis	0.9701000274514334
t1_vibe_fs_tra_post contrast_square_gldm_LargeDependenceEmphasis	0.9917249458466597
t1_vibe_fs_tra_post contrast_square_gldm_LargeDependenceHighGrayLevelEmphasis	0.9748366371505441
t1_vibe_fs_tra_post contrast_square_gldm_LargeDependenceLowGrayLevelEmphasis	0.9998066603608833
t1_vibe_fs_tra_post contrast_square_gldm_LowGrayLevelEmphasis	0.9923163858602067
t1_vibe_fs_tra_post contrast_square_gldm_SmallDependenceEmphasis	0.9884634275231795
t1_vibe_fs_tra_post contrast_square_gldm_SmallDependenceHighGrayLevelEmphasis	0.9690008330137881
t1_vibe_fs_tra_post contrast_square_gldm_SmallDependenceLowGrayLevelEmphasis	0.973882064215147
t1_vibe_fs_tra_post contrast_square_glrlm_GrayLevelNonUniformity	0.9889030442522342
t1_vibe_fs_tra_post contrast_square_glrlm_GrayLevelNonUniformityNormalized	0.9933529165588763
t1_vibe_fs_tra_post contrast_square_glrlm_GrayLevelVariance	0.9793047398034459
t1_vibe_fs_tra_post contrast_square_glrlm_HighGrayLevelRunEmphasis	0.9700707080406279
t1_vibe_fs_tra_post contrast_square_glrlm_LongRunEmphasis	0.9899995604922174
t1_vibe_fs_tra_post contrast_square_glrlm_LongRunHighGrayLevelEmphasis	0.9702314184702647
t1_vibe_fs_tra_post contrast_square_glrlm_LongRunLowGrayLevelEmphasis	0.9981995260021898
t1_vibe_fs_tra_post contrast_square_glrlm_LowGrayLevelRunEmphasis	0.9874534887401161
t1_vibe_fs_tra_post contrast_square_glrlm_RunEntropy	0.9881287474126835
t1_vibe_fs_tra_post contrast_square_glrlm_RunLengthNonUniformity	0.9970008477810345
t1_vibe_fs_tra_post contrast_square_glrlm_RunLengthNonUniformityNormalized	0.9886740488932634
t1_vibe_fs_tra_post contrast_square_glrlm_RunPercentage	0.9890491116125472
t1_vibe_fs_tra_post contrast_square_glrlm_RunVariance	0.991541603338496
t1_vibe_fs_tra_post contrast_square_glrlm_ShortRunEmphasis	0.988755860994423
t1_vibe_fs_tra_post contrast_square_glrlm_ShortRunHighGrayLevelEmphasis	0.9700289120781028
t1_vibe_fs_tra_post contrast_square_glrlm_ShortRunLowGrayLevelEmphasis	0.9840148155267322
t1_vibe_fs_tra_post contrast_square_glszm_GrayLevelNonUniformity	0.9928421966453262
t1_vibe_fs_tra_post contrast_square_glszm_GrayLevelNonUniformityNormalized	0.9893600054914676
t1_vibe_fs_tra_post contrast_square_glszm_GrayLevelVariance	0.9768486157023727
t1_vibe_fs_tra_post contrast_square_glszm_HighGrayLevelZoneEmphasis	0.9698775801366016
t1_vibe_fs_tra_post contrast_square_glszm_LargeAreaEmphasis	0.9939654582779329
t1_vibe_fs_tra_post contrast_square_glszm_LargeAreaHighGrayLevelEmphasis	0.996069745846528
t1_vibe_fs_tra_post contrast_square_glszm_LargeAreaLowGrayLevelEmphasis	0.9992681182859992
t1_vibe_fs_tra_post contrast_square_glszm_LowGrayLevelZoneEmphasis	0.9742551081643023
t1_vibe_fs_tra_post contrast_square_glszm_SizeZoneNonUniformity	0.9955496072537455
t1_vibe_fs_tra_post contrast_square_glszm_SizeZoneNonUniformityNormalized	0.9886106457273774
t1_vibe_fs_tra_post contrast_square_glszm_SmallAreaEmphasis	0.989786046593185
t1_vibe_fs_tra_post contrast_square_glszm_SmallAreaHighGrayLevelEmphasis	0.9692482629757602
t1_vibe_fs_tra_post contrast_square_glszm_SmallAreaLowGrayLevelEmphasis	0.9806017459073277
t1_vibe_fs_tra_post contrast_square_glszm_ZoneEntropy	0.98275354630041
t1_vibe_fs_tra_post contrast_square_glszm_ZonePercentage	0.988895908543804
t1_vibe_fs_tra_post contrast_square_glszm_ZoneVariance	0.9943577406680773
t1_vibe_fs_tra_post contrast_square_ngtdm_Busyness	0.9982649855004709
t1_vibe_fs_tra_post contrast_square_ngtdm_Coarseness	0.9998507098898745
t1_vibe_fs_tra_post contrast_square_ngtdm_Complexity	0.9505924410481029
t1_vibe_fs_tra_post contrast_square_ngtdm_Contrast	0.9922839299328097
t1_vibe_fs_tra_post contrast_square_ngtdm_Strength	0.9936773407526425
t1_vibe_fs_tra_post contrast_squareroot_firstorder_10Percentile	0.9933596622546795
t1_vibe_fs_tra_post contrast_squareroot_firstorder_90Percentile	0.9809707864606778
t1_vibe_fs_tra_post contrast_squareroot_firstorder_Energy	0.969564972317568
t1_vibe_fs_tra_post contrast_squareroot_firstorder_Entropy	0.9752176382235701
t1_vibe_fs_tra_post contrast_squareroot_firstorder_InterquartileRange	0.9748046350658377
t1_vibe_fs_tra_post contrast_squareroot_firstorder_Kurtosis	0.9996811291521365
t1_vibe_fs_tra_post contrast_squareroot_firstorder_Maximum	0.9538885591406535
t1_vibe_fs_tra_post contrast_squareroot_firstorder_MeanAbsoluteDeviation	0.9698213609766424
t1_vibe_fs_tra_post contrast_squareroot_firstorder_Mean	0.9854190310266051
t1_vibe_fs_tra_post contrast_squareroot_firstorder_Median	0.9847423508079773
t1_vibe_fs_tra_post contrast_squareroot_firstorder_Minimum	0.9754318359254254
t1_vibe_fs_tra_post contrast_squareroot_firstorder_Range	0.9979092231007984
t1_vibe_fs_tra_post contrast_squareroot_firstorder_RobustMeanAbsoluteDeviation	0.9728406668873862
t1_vibe_fs_tra_post contrast_squareroot_firstorder_RootMeanSquared	0.9847459998843175
t1_vibe_fs_tra_post contrast_squareroot_firstorder_Skewness	0.9993951080836658
t1_vibe_fs_tra_post contrast_squareroot_firstorder_TotalEnergy	0.969564972317568
t1_vibe_fs_tra_post contrast_squareroot_firstorder_Uniformity	0.9813888811185645
t1_vibe_fs_tra_post contrast_squareroot_firstorder_Variance	0.9646146138239803
t1_vibe_fs_tra_post contrast_squareroot_glcm_Autocorrelation	0.9969827302858202
t1_vibe_fs_tra_post contrast_squareroot_glcm_ClusterProminence	0.9696620682314018
t1_vibe_fs_tra_post contrast_squareroot_glcm_ClusterShade	0.98130404930385
t1_vibe_fs_tra_post contrast_squareroot_glcm_ClusterTendency	0.9678676686902801
t1_vibe_fs_tra_post contrast_squareroot_glcm_Contrast	0.9934885989134664
t1_vibe_fs_tra_post contrast_squareroot_glcm_Correlation	0.9437754323329353
t1_vibe_fs_tra_post contrast_squareroot_glcm_DifferenceAverage	0.9888603800008924
t1_vibe_fs_tra_post contrast_squareroot_glcm_DifferenceEntropy	0.9882848693684215
t1_vibe_fs_tra_post contrast_squareroot_glcm_DifferenceVariance	0.9979520302262804
t1_vibe_fs_tra_post contrast_squareroot_glcm_Id	0.9830242294176704
t1_vibe_fs_tra_post contrast_squareroot_glcm_Idm	0.9813697906651074
t1_vibe_fs_tra_post contrast_squareroot_glcm_Idmn	0.9477156690296799
t1_vibe_fs_tra_post contrast_squareroot_glcm_Idn	0.9427503217743837
t1_vibe_fs_tra_post contrast_squareroot_glcm_Imc1	0.9931546652558659
t1_vibe_fs_tra_post contrast_squareroot_glcm_Imc2	0.9801321528716249
t1_vibe_fs_tra_post contrast_squareroot_glcm_InverseVariance	0.9828937997840532
t1_vibe_fs_tra_post contrast_squareroot_glcm_JointAverage	0.9968293284073588
t1_vibe_fs_tra_post contrast_squareroot_glcm_JointEnergy	0.9814499776199594
t1_vibe_fs_tra_post contrast_squareroot_glcm_JointEntropy	0.9821029898119327
t1_vibe_fs_tra_post contrast_squareroot_glcm_MCC	0.9985940192383495
t1_vibe_fs_tra_post contrast_squareroot_glcm_MaximumProbability	0.9869706547159838
t1_vibe_fs_tra_post contrast_squareroot_glcm_SumAverage	0.9968293284174884
t1_vibe_fs_tra_post contrast_squareroot_glcm_SumEntropy	0.9767065226715409
t1_vibe_fs_tra_post contrast_squareroot_glcm_SumSquares	0.9716838129136135
t1_vibe_fs_tra_post contrast_squareroot_gldm_DependenceEntropy	0.9807852064570595
t1_vibe_fs_tra_post contrast_squareroot_gldm_DependenceNonUniformity	0.988096227398908
t1_vibe_fs_tra_post contrast_squareroot_gldm_DependenceNonUniformityNormalized	0.9788650910770929
t1_vibe_fs_tra_post contrast_squareroot_gldm_DependenceVariance	0.9752862031485219
t1_vibe_fs_tra_post contrast_squareroot_gldm_GrayLevelNonUniformity	0.9986903160007202
t1_vibe_fs_tra_post contrast_squareroot_gldm_GrayLevelVariance	0.9645939053354229
t1_vibe_fs_tra_post contrast_squareroot_gldm_HighGrayLevelEmphasis	0.9971134632708816
t1_vibe_fs_tra_post contrast_squareroot_gldm_LargeDependenceEmphasis	0.9740359134550985
t1_vibe_fs_tra_post contrast_squareroot_gldm_LargeDependenceHighGrayLevelEmphasis	0.9993538803903643
t1_vibe_fs_tra_post contrast_squareroot_gldm_LargeDependenceLowGrayLevelEmphasis	0.8762361820094303
t1_vibe_fs_tra_post contrast_squareroot_gldm_LowGrayLevelEmphasis	0.912298244309449
t1_vibe_fs_tra_post contrast_squareroot_gldm_SmallDependenceEmphasis	0.9777004647564791
t1_vibe_fs_tra_post contrast_squareroot_gldm_SmallDependenceHighGrayLevelEmphasis	0.9936234059213362
t1_vibe_fs_tra_post contrast_squareroot_gldm_SmallDependenceLowGrayLevelEmphasis	0.9414471266889417
t1_vibe_fs_tra_post contrast_squareroot_glrlm_GrayLevelNonUniformity	0.998893545747315
t1_vibe_fs_tra_post contrast_squareroot_glrlm_GrayLevelNonUniformityNormalized	0.9815759815333811
t1_vibe_fs_tra_post contrast_squareroot_glrlm_GrayLevelVariance	0.9644833860106203
t1_vibe_fs_tra_post contrast_squareroot_glrlm_HighGrayLevelRunEmphasis	0.9971247805683494
t1_vibe_fs_tra_post contrast_squareroot_glrlm_LongRunEmphasis	0.9746538674245225
t1_vibe_fs_tra_post contrast_squareroot_glrlm_LongRunHighGrayLevelEmphasis	0.9978176061750366
t1_vibe_fs_tra_post contrast_squareroot_glrlm_LongRunLowGrayLevelEmphasis	0.9107889587669094
t1_vibe_fs_tra_post contrast_squareroot_glrlm_LowGrayLevelRunEmphasis	0.9148573917377408
t1_vibe_fs_tra_post contrast_squareroot_glrlm_RunEntropy	0.9756904343658586
t1_vibe_fs_tra_post contrast_squareroot_glrlm_RunLengthNonUniformity	0.9938520060229967
t1_vibe_fs_tra_post contrast_squareroot_glrlm_RunLengthNonUniformityNormalized	0.9753823474809833
t1_vibe_fs_tra_post contrast_squareroot_glrlm_RunPercentage	0.9753802419293015
t1_vibe_fs_tra_post contrast_squareroot_glrlm_RunVariance	0.9746580029383726
t1_vibe_fs_tra_post contrast_squareroot_glrlm_ShortRunEmphasis	0.9750349639182445
t1_vibe_fs_tra_post contrast_squareroot_glrlm_ShortRunHighGrayLevelEmphasis	0.9969553422421837
t1_vibe_fs_tra_post contrast_squareroot_glrlm_ShortRunLowGrayLevelEmphasis	0.9160877053048503
t1_vibe_fs_tra_post contrast_squareroot_glszm_GrayLevelNonUniformity	0.9999963651796774
t1_vibe_fs_tra_post contrast_squareroot_glszm_GrayLevelNonUniformityNormalized	0.9839275419360265
t1_vibe_fs_tra_post contrast_squareroot_glszm_GrayLevelVariance	0.963402848469748
t1_vibe_fs_tra_post contrast_squareroot_glszm_HighGrayLevelZoneEmphasis	0.9972687406992209
t1_vibe_fs_tra_post contrast_squareroot_glszm_LargeAreaEmphasis	0.96349777970572
t1_vibe_fs_tra_post contrast_squareroot_glszm_LargeAreaHighGrayLevelEmphasis	0.9941559737526116
t1_vibe_fs_tra_post contrast_squareroot_glszm_LargeAreaLowGrayLevelEmphasis	0.9198654398857954
t1_vibe_fs_tra_post contrast_squareroot_glszm_LowGrayLevelZoneEmphasis	0.946717235357633
t1_vibe_fs_tra_post contrast_squareroot_glszm_SizeZoneNonUniformity	0.9861433398285867
t1_vibe_fs_tra_post contrast_squareroot_glszm_SizeZoneNonUniformityNormalized	0.9780475889441634
t1_vibe_fs_tra_post contrast_squareroot_glszm_SmallAreaEmphasis	0.9779361871329096
t1_vibe_fs_tra_post contrast_squareroot_glszm_SmallAreaHighGrayLevelEmphasis	0.9957760454152259
t1_vibe_fs_tra_post contrast_squareroot_glszm_SmallAreaLowGrayLevelEmphasis	0.9593099709428103
t1_vibe_fs_tra_post contrast_squareroot_glszm_ZoneEntropy	0.9824892063669075
t1_vibe_fs_tra_post contrast_squareroot_glszm_ZonePercentage	0.9778645012562038
t1_vibe_fs_tra_post contrast_squareroot_glszm_ZoneVariance	0.959548176232432
t1_vibe_fs_tra_post contrast_squareroot_ngtdm_Busyness	0.9908397450537728
t1_vibe_fs_tra_post contrast_squareroot_ngtdm_Coarseness	0.9995118768702584
t1_vibe_fs_tra_post contrast_squareroot_ngtdm_Complexity	0.9582869451153928
t1_vibe_fs_tra_post contrast_squareroot_ngtdm_Contrast	0.9906384124037358
t1_vibe_fs_tra_post contrast_squareroot_ngtdm_Strength	0.9883040215292499
t1_vibe_fs_tra_post contrast_wavelet-LLH_firstorder_10Percentile	0.9855111339054585
t1_vibe_fs_tra_post contrast_wavelet-LLH_firstorder_90Percentile	0.9588245959958401
t1_vibe_fs_tra_post contrast_wavelet-LLH_firstorder_Energy	0.9598853209077678
t1_vibe_fs_tra_post contrast_wavelet-LLH_firstorder_Entropy	0.9598571101144665
t1_vibe_fs_tra_post contrast_wavelet-LLH_firstorder_InterquartileRange	0.9695156407338138
t1_vibe_fs_tra_post contrast_wavelet-LLH_firstorder_Kurtosis	0.991476077945025
t1_vibe_fs_tra_post contrast_wavelet-LLH_firstorder_Maximum	0.9761578593559342
t1_vibe_fs_tra_post contrast_wavelet-LLH_firstorder_MeanAbsoluteDeviation	0.9564912019665969
t1_vibe_fs_tra_post contrast_wavelet-LLH_firstorder_Mean	0.9905772011782102
t1_vibe_fs_tra_post contrast_wavelet-LLH_firstorder_Median	0.9967983535395007
t1_vibe_fs_tra_post contrast_wavelet-LLH_firstorder_Minimum	0.9879453801966849
t1_vibe_fs_tra_post contrast_wavelet-LLH_firstorder_Range	0.9793328242534055
t1_vibe_fs_tra_post contrast_wavelet-LLH_firstorder_RobustMeanAbsoluteDeviation	0.9661405043193962
t1_vibe_fs_tra_post contrast_wavelet-LLH_firstorder_RootMeanSquared	0.944024305759292
t1_vibe_fs_tra_post contrast_wavelet-LLH_firstorder_Skewness	0.9951993077667537
t1_vibe_fs_tra_post contrast_wavelet-LLH_firstorder_TotalEnergy	0.9598853209077678
t1_vibe_fs_tra_post contrast_wavelet-LLH_firstorder_Uniformity	0.9757270456424219
t1_vibe_fs_tra_post contrast_wavelet-LLH_firstorder_Variance	0.9468615255394965
t1_vibe_fs_tra_post contrast_wavelet-LLH_glcm_Autocorrelation	0.9889444155552041
t1_vibe_fs_tra_post contrast_wavelet-LLH_glcm_ClusterProminence	0.9631932922056952
t1_vibe_fs_tra_post contrast_wavelet-LLH_glcm_ClusterShade	0.9994183527448421
t1_vibe_fs_tra_post contrast_wavelet-LLH_glcm_ClusterTendency	0.9437919854492149
t1_vibe_fs_tra_post contrast_wavelet-LLH_glcm_Contrast	0.9805593907584362
t1_vibe_fs_tra_post contrast_wavelet-LLH_glcm_Correlation	0.9328159045573777
t1_vibe_fs_tra_post contrast_wavelet-LLH_glcm_DifferenceAverage	0.9855189042266669
t1_vibe_fs_tra_post contrast_wavelet-LLH_glcm_DifferenceEntropy	0.9854665496717334
t1_vibe_fs_tra_post contrast_wavelet-LLH_glcm_DifferenceVariance	0.9792968981293726
t1_vibe_fs_tra_post contrast_wavelet-LLH_glcm_Id	0.9932085410798028
t1_vibe_fs_tra_post contrast_wavelet-LLH_glcm_Idm	0.9941663848790027
t1_vibe_fs_tra_post contrast_wavelet-LLH_glcm_Idmn	0.9990031775278542
t1_vibe_fs_tra_post contrast_wavelet-LLH_glcm_Idn	0.9998322250433525
t1_vibe_fs_tra_post contrast_wavelet-LLH_glcm_Imc1	0.9677006905633644
t1_vibe_fs_tra_post contrast_wavelet-LLH_glcm_Imc2	0.9302941547086396
t1_vibe_fs_tra_post contrast_wavelet-LLH_glcm_InverseVariance	0.992618021300213
t1_vibe_fs_tra_post contrast_wavelet-LLH_glcm_JointAverage	0.9882017352769468
t1_vibe_fs_tra_post contrast_wavelet-LLH_glcm_JointEnergy	0.9899804891991011
t1_vibe_fs_tra_post contrast_wavelet-LLH_glcm_JointEntropy	0.9744002054580146
t1_vibe_fs_tra_post contrast_wavelet-LLH_glcm_MCC	0.9534991640712905
t1_vibe_fs_tra_post contrast_wavelet-LLH_glcm_MaximumProbability	0.9962366175219174
t1_vibe_fs_tra_post contrast_wavelet-LLH_glcm_SumAverage	0.9882017352673188
t1_vibe_fs_tra_post contrast_wavelet-LLH_glcm_SumEntropy	0.9588981377535633
t1_vibe_fs_tra_post contrast_wavelet-LLH_glcm_SumSquares	0.9485193148525431
t1_vibe_fs_tra_post contrast_wavelet-LLH_gldm_DependenceEntropy	0.911127539503451
t1_vibe_fs_tra_post contrast_wavelet-LLH_gldm_DependenceNonUniformity	0.9943474327063676
t1_vibe_fs_tra_post contrast_wavelet-LLH_gldm_DependenceNonUniformityNormalized	0.9974864477037303
t1_vibe_fs_tra_post contrast_wavelet-LLH_gldm_DependenceVariance	0.9996552413642247
t1_vibe_fs_tra_post contrast_wavelet-LLH_gldm_GrayLevelNonUniformity	0.999673713502618
t1_vibe_fs_tra_post contrast_wavelet-LLH_gldm_GrayLevelVariance	0.946643624559398
t1_vibe_fs_tra_post contrast_wavelet-LLH_gldm_HighGrayLevelEmphasis	0.9886785612589263
t1_vibe_fs_tra_post contrast_wavelet-LLH_gldm_LargeDependenceEmphasis	0.996817649193314
t1_vibe_fs_tra_post contrast_wavelet-LLH_gldm_LargeDependenceHighGrayLevelEmphasis	0.9949233723866917
t1_vibe_fs_tra_post contrast_wavelet-LLH_gldm_LargeDependenceLowGrayLevelEmphasis	0.9999149826667035
t1_vibe_fs_tra_post contrast_wavelet-LLH_gldm_LowGrayLevelEmphasis	0.9999995677285165
t1_vibe_fs_tra_post contrast_wavelet-LLH_gldm_SmallDependenceEmphasis	0.9815772336831536
t1_vibe_fs_tra_post contrast_wavelet-LLH_gldm_SmallDependenceHighGrayLevelEmphasis	0.984176845613302
t1_vibe_fs_tra_post contrast_wavelet-LLH_gldm_SmallDependenceLowGrayLevelEmphasis	0.9962482194190909
t1_vibe_fs_tra_post contrast_wavelet-LLH_glrlm_GrayLevelNonUniformity	0.9996681875538282
t1_vibe_fs_tra_post contrast_wavelet-LLH_glrlm_GrayLevelNonUniformityNormalized	0.9728262448520801
t1_vibe_fs_tra_post contrast_wavelet-LLH_glrlm_GrayLevelVariance	0.9440194879206377
t1_vibe_fs_tra_post contrast_wavelet-LLH_glrlm_HighGrayLevelRunEmphasis	0.9885895653161371
t1_vibe_fs_tra_post contrast_wavelet-LLH_glrlm_LongRunEmphasis	0.9960034896988051
t1_vibe_fs_tra_post contrast_wavelet-LLH_glrlm_LongRunHighGrayLevelEmphasis	0.9901848884457615
t1_vibe_fs_tra_post contrast_wavelet-LLH_glrlm_LongRunLowGrayLevelEmphasis	0.9999890068878348
t1_vibe_fs_tra_post contrast_wavelet-LLH_glrlm_LowGrayLevelRunEmphasis	0.9999961191729054
t1_vibe_fs_tra_post contrast_wavelet-LLH_glrlm_RunEntropy	0.9357401952088297
t1_vibe_fs_tra_post contrast_wavelet-LLH_glrlm_RunLengthNonUniformity	0.9937992370605342
t1_vibe_fs_tra_post contrast_wavelet-LLH_glrlm_RunLengthNonUniformityNormalized	0.9935518296479088
t1_vibe_fs_tra_post contrast_wavelet-LLH_glrlm_RunPercentage	0.9947531340911049
t1_vibe_fs_tra_post contrast_wavelet-LLH_glrlm_RunVariance	0.9967678720437915
t1_vibe_fs_tra_post contrast_wavelet-LLH_glrlm_ShortRunEmphasis	0.9941046784553533
t1_vibe_fs_tra_post contrast_wavelet-LLH_glrlm_ShortRunHighGrayLevelEmphasis	0.9882404572234574
t1_vibe_fs_tra_post contrast_wavelet-LLH_glrlm_ShortRunLowGrayLevelEmphasis	0.9999941533115917
t1_vibe_fs_tra_post contrast_wavelet-LLH_glszm_GrayLevelNonUniformity	0.9943842114515699
t1_vibe_fs_tra_post contrast_wavelet-LLH_glszm_GrayLevelNonUniformityNormalized	0.9293881758289207
t1_vibe_fs_tra_post contrast_wavelet-LLH_glszm_GrayLevelVariance	0.9320823992553627
t1_vibe_fs_tra_post contrast_wavelet-LLH_glszm_HighGrayLevelZoneEmphasis	0.9869881193696455
t1_vibe_fs_tra_post contrast_wavelet-LLH_glszm_LargeAreaEmphasis	0.9996562590078543
t1_vibe_fs_tra_post contrast_wavelet-LLH_glszm_LargeAreaHighGrayLevelEmphasis	0.99685319615456
t1_vibe_fs_tra_post contrast_wavelet-LLH_glszm_LargeAreaLowGrayLevelEmphasis	0.9990668327007795
t1_vibe_fs_tra_post contrast_wavelet-LLH_glszm_LowGrayLevelZoneEmphasis	0.9962312547622294
t1_vibe_fs_tra_post contrast_wavelet-LLH_glszm_SizeZoneNonUniformity	0.9773528171200299
t1_vibe_fs_tra_post contrast_wavelet-LLH_glszm_SizeZoneNonUniformityNormalized	0.941180114872469
t1_vibe_fs_tra_post contrast_wavelet-LLH_glszm_SmallAreaEmphasis	0.9428703803662072
t1_vibe_fs_tra_post contrast_wavelet-LLH_glszm_SmallAreaHighGrayLevelEmphasis	0.985607533013061
t1_vibe_fs_tra_post contrast_wavelet-LLH_glszm_SmallAreaLowGrayLevelEmphasis	0.9904242534658814
t1_vibe_fs_tra_post contrast_wavelet-LLH_glszm_ZoneEntropy	0.9718433748041786
t1_vibe_fs_tra_post contrast_wavelet-LLH_glszm_ZonePercentage	0.9806566364655713
t1_vibe_fs_tra_post contrast_wavelet-LLH_glszm_ZoneVariance	0.9996603775598715
t1_vibe_fs_tra_post contrast_wavelet-LLH_ngtdm_Busyness	0.9943800406581479
t1_vibe_fs_tra_post contrast_wavelet-LLH_ngtdm_Coarseness	0.9976643387792103
t1_vibe_fs_tra_post contrast_wavelet-LLH_ngtdm_Complexity	0.9851017572961892
t1_vibe_fs_tra_post contrast_wavelet-LLH_ngtdm_Contrast	0.9806439983604176
t1_vibe_fs_tra_post contrast_wavelet-LLH_ngtdm_Strength	0.9973810349332423
t1_vibe_fs_tra_post contrast_wavelet-LHL_firstorder_10Percentile	0.9990308093558187
t1_vibe_fs_tra_post contrast_wavelet-LHL_firstorder_90Percentile	0.999877906056094
t1_vibe_fs_tra_post contrast_wavelet-LHL_firstorder_Energy	0.9962054560277321
t1_vibe_fs_tra_post contrast_wavelet-LHL_firstorder_Entropy	0.9999978935449726
t1_vibe_fs_tra_post contrast_wavelet-LHL_firstorder_InterquartileRange	0.9992360705020317
t1_vibe_fs_tra_post contrast_wavelet-LHL_firstorder_Kurtosis	0.9744486116312436
t1_vibe_fs_tra_post contrast_wavelet-LHL_firstorder_Maximum	0.9992277937706905
t1_vibe_fs_tra_post contrast_wavelet-LHL_firstorder_MeanAbsoluteDeviation	0.9998982787618809
t1_vibe_fs_tra_post contrast_wavelet-LHL_firstorder_Mean	0.9900768892689666
t1_vibe_fs_tra_post contrast_wavelet-LHL_firstorder_Median	0.9996997818536585
t1_vibe_fs_tra_post contrast_wavelet-LHL_firstorder_Minimum	0.9997924535464218
t1_vibe_fs_tra_post contrast_wavelet-LHL_firstorder_Range	0.9998944782672811
t1_vibe_fs_tra_post contrast_wavelet-LHL_firstorder_RobustMeanAbsoluteDeviation	0.9992960486660659
t1_vibe_fs_tra_post contrast_wavelet-LHL_firstorder_RootMeanSquared	0.9997465144951821
t1_vibe_fs_tra_post contrast_wavelet-LHL_firstorder_Skewness	0.9474374760193659
t1_vibe_fs_tra_post contrast_wavelet-LHL_firstorder_TotalEnergy	0.9962054560277321
t1_vibe_fs_tra_post contrast_wavelet-LHL_firstorder_Uniformity	0.9999847878928517
t1_vibe_fs_tra_post contrast_wavelet-LHL_firstorder_Variance	0.9999643182098336
t1_vibe_fs_tra_post contrast_wavelet-LHL_glcm_Autocorrelation	0.9996175279045892
t1_vibe_fs_tra_post contrast_wavelet-LHL_glcm_ClusterProminence	0.99199581152642
t1_vibe_fs_tra_post contrast_wavelet-LHL_glcm_ClusterShade	0.9850437598492626
t1_vibe_fs_tra_post contrast_wavelet-LHL_glcm_ClusterTendency	0.9999184943414634
t1_vibe_fs_tra_post contrast_wavelet-LHL_glcm_Contrast	0.9994738419263683
t1_vibe_fs_tra_post contrast_wavelet-LHL_glcm_Correlation	0.9985900296270636
t1_vibe_fs_tra_post contrast_wavelet-LHL_glcm_DifferenceAverage	0.9999931160738956
t1_vibe_fs_tra_post contrast_wavelet-LHL_glcm_DifferenceEntropy	0.9998390365455502
t1_vibe_fs_tra_post contrast_wavelet-LHL_glcm_DifferenceVariance	0.9963417242876285
t1_vibe_fs_tra_post contrast_wavelet-LHL_glcm_Id	0.9999796794498992
t1_vibe_fs_tra_post contrast_wavelet-LHL_glcm_Idm	0.9999724665681099
t1_vibe_fs_tra_post contrast_wavelet-LHL_glcm_Idmn	0.9950970513642823
t1_vibe_fs_tra_post contrast_wavelet-LHL_glcm_Idn	0.9983256131876126
t1_vibe_fs_tra_post contrast_wavelet-LHL_glcm_Imc1	0.9982310419177808
t1_vibe_fs_tra_post contrast_wavelet-LHL_glcm_Imc2	0.9960256549772426
t1_vibe_fs_tra_post contrast_wavelet-LHL_glcm_InverseVariance	0.9999591960600377
t1_vibe_fs_tra_post contrast_wavelet-LHL_glcm_JointAverage	0.9997429497097313
t1_vibe_fs_tra_post contrast_wavelet-LHL_glcm_JointEnergy	0.9999741913221881
t1_vibe_fs_tra_post contrast_wavelet-LHL_glcm_JointEntropy	0.9999945617459676
t1_vibe_fs_tra_post contrast_wavelet-LHL_glcm_MCC	0.9980136805468101
t1_vibe_fs_tra_post contrast_wavelet-LHL_glcm_MaximumProbability	0.999961804494283
t1_vibe_fs_tra_post contrast_wavelet-LHL_glcm_SumAverage	0.9997429497237181
t1_vibe_fs_tra_post contrast_wavelet-LHL_glcm_SumEntropy	0.9999528701946266
t1_vibe_fs_tra_post contrast_wavelet-LHL_glcm_SumSquares	0.999799205101683
t1_vibe_fs_tra_post contrast_wavelet-LHL_gldm_DependenceEntropy	0.9994449790114032
t1_vibe_fs_tra_post contrast_wavelet-LHL_gldm_DependenceNonUniformity	0.9952841011759115
t1_vibe_fs_tra_post contrast_wavelet-LHL_gldm_DependenceNonUniformityNormalized	0.999419374532689
t1_vibe_fs_tra_post contrast_wavelet-LHL_gldm_DependenceVariance	0.9999312077324707
t1_vibe_fs_tra_post contrast_wavelet-LHL_gldm_GrayLevelNonUniformity	0.9942990456562696
t1_vibe_fs_tra_post contrast_wavelet-LHL_gldm_GrayLevelVariance	0.9999652260735291
t1_vibe_fs_tra_post contrast_wavelet-LHL_gldm_HighGrayLevelEmphasis	0.9996572164483293
t1_vibe_fs_tra_post contrast_wavelet-LHL_gldm_LargeDependenceEmphasis	0.9999603515741697
t1_vibe_fs_tra_post contrast_wavelet-LHL_gldm_LargeDependenceHighGrayLevelEmphasis	0.9997519969079997
t1_vibe_fs_tra_post contrast_wavelet-LHL_gldm_LargeDependenceLowGrayLevelEmphasis	0.9800177598440253
t1_vibe_fs_tra_post contrast_wavelet-LHL_gldm_LowGrayLevelEmphasis	0.9770615445386354
t1_vibe_fs_tra_post contrast_wavelet-LHL_gldm_SmallDependenceEmphasis	0.999608422826602
t1_vibe_fs_tra_post contrast_wavelet-LHL_gldm_SmallDependenceHighGrayLevelEmphasis	0.9995152537075858
t1_vibe_fs_tra_post contrast_wavelet-LHL_gldm_SmallDependenceLowGrayLevelEmphasis	0.9873548786802534
t1_vibe_fs_tra_post contrast_wavelet-LHL_glrlm_GrayLevelNonUniformity	0.9943470674700227
t1_vibe_fs_tra_post contrast_wavelet-LHL_glrlm_GrayLevelNonUniformityNormalized	0.9999873713323832
t1_vibe_fs_tra_post contrast_wavelet-LHL_glrlm_GrayLevelVariance	0.9999506340791032
t1_vibe_fs_tra_post contrast_wavelet-LHL_glrlm_HighGrayLevelRunEmphasis	0.9996559260146722
t1_vibe_fs_tra_post contrast_wavelet-LHL_glrlm_LongRunEmphasis	0.9999479401597787
t1_vibe_fs_tra_post contrast_wavelet-LHL_glrlm_LongRunHighGrayLevelEmphasis	0.999755384426486
t1_vibe_fs_tra_post contrast_wavelet-LHL_glrlm_LongRunLowGrayLevelEmphasis	0.9767345515236963
t1_vibe_fs_tra_post contrast_wavelet-LHL_glrlm_LowGrayLevelRunEmphasis	0.9773120951237316
t1_vibe_fs_tra_post contrast_wavelet-LHL_glrlm_RunEntropy	0.9999825517119769
t1_vibe_fs_tra_post contrast_wavelet-LHL_glrlm_RunLengthNonUniformity	0.994966792357726
t1_vibe_fs_tra_post contrast_wavelet-LHL_glrlm_RunLengthNonUniformityNormalized	0.9998698985200596
t1_vibe_fs_tra_post contrast_wavelet-LHL_glrlm_RunPercentage	0.9998987241388723
t1_vibe_fs_tra_post contrast_wavelet-LHL_glrlm_RunVariance	0.9999766702666604
t1_vibe_fs_tra_post contrast_wavelet-LHL_glrlm_ShortRunEmphasis	0.9998882468873439
t1_vibe_fs_tra_post contrast_wavelet-LHL_glrlm_ShortRunHighGrayLevelEmphasis	0.9996337840528143
t1_vibe_fs_tra_post contrast_wavelet-LHL_glrlm_ShortRunLowGrayLevelEmphasis	0.9775781583304533
t1_vibe_fs_tra_post contrast_wavelet-LHL_glszm_GrayLevelNonUniformity	0.9949844432776412
t1_vibe_fs_tra_post contrast_wavelet-LHL_glszm_GrayLevelNonUniformityNormalized	0.9999811296869928
t1_vibe_fs_tra_post contrast_wavelet-LHL_glszm_GrayLevelVariance	0.9994458484407424
t1_vibe_fs_tra_post contrast_wavelet-LHL_glszm_HighGrayLevelZoneEmphasis	0.9996373995945355
t1_vibe_fs_tra_post contrast_wavelet-LHL_glszm_LargeAreaEmphasis	0.9997266159169644
t1_vibe_fs_tra_post contrast_wavelet-LHL_glszm_LargeAreaHighGrayLevelEmphasis	0.9935553358929866
t1_vibe_fs_tra_post contrast_wavelet-LHL_glszm_LargeAreaLowGrayLevelEmphasis	0.9891762032865248
t1_vibe_fs_tra_post contrast_wavelet-LHL_glszm_LowGrayLevelZoneEmphasis	0.9828423277028384
t1_vibe_fs_tra_post contrast_wavelet-LHL_glszm_SizeZoneNonUniformity	0.9954275465838193
t1_vibe_fs_tra_post contrast_wavelet-LHL_glszm_SizeZoneNonUniformityNormalized	0.999342491856741
t1_vibe_fs_tra_post contrast_wavelet-LHL_glszm_SmallAreaEmphasis	0.9995418866578789
t1_vibe_fs_tra_post contrast_wavelet-LHL_glszm_SmallAreaHighGrayLevelEmphasis	0.9996441060322954
t1_vibe_fs_tra_post contrast_wavelet-LHL_glszm_SmallAreaLowGrayLevelEmphasis	0.9892392320338441
t1_vibe_fs_tra_post contrast_wavelet-LHL_glszm_ZoneEntropy	0.9957151527015315
t1_vibe_fs_tra_post contrast_wavelet-LHL_glszm_ZonePercentage	0.9997435754262852
t1_vibe_fs_tra_post contrast_wavelet-LHL_glszm_ZoneVariance	0.9995728178483785
t1_vibe_fs_tra_post contrast_wavelet-LHL_ngtdm_Busyness	0.9998441703953264
t1_vibe_fs_tra_post contrast_wavelet-LHL_ngtdm_Coarseness	0.9993337790036433
t1_vibe_fs_tra_post contrast_wavelet-LHL_ngtdm_Complexity	0.994094604264377
t1_vibe_fs_tra_post contrast_wavelet-LHL_ngtdm_Contrast	0.9975425203545336
t1_vibe_fs_tra_post contrast_wavelet-LHL_ngtdm_Strength	0.9821189295431352
t1_vibe_fs_tra_post contrast_wavelet-LHH_firstorder_10Percentile	0.9978846212461537
t1_vibe_fs_tra_post contrast_wavelet-LHH_firstorder_90Percentile	0.9943856695420096
t1_vibe_fs_tra_post contrast_wavelet-LHH_firstorder_Energy	0.991202516585605
t1_vibe_fs_tra_post contrast_wavelet-LHH_firstorder_Entropy	0.9981037414107716
t1_vibe_fs_tra_post contrast_wavelet-LHH_firstorder_InterquartileRange	0.9973488712859726
t1_vibe_fs_tra_post contrast_wavelet-LHH_firstorder_Kurtosis	0.9929050050564111
t1_vibe_fs_tra_post contrast_wavelet-LHH_firstorder_Maximum	0.995111043606933
t1_vibe_fs_tra_post contrast_wavelet-LHH_firstorder_MeanAbsoluteDeviation	0.9979054208251953
t1_vibe_fs_tra_post contrast_wavelet-LHH_firstorder_Mean	0.9309270781894337
t1_vibe_fs_tra_post contrast_wavelet-LHH_firstorder_Median	0.9667322383610091
t1_vibe_fs_tra_post contrast_wavelet-LHH_firstorder_Minimum	0.9747430620318489
t1_vibe_fs_tra_post contrast_wavelet-LHH_firstorder_Range	0.9977394812191777
t1_vibe_fs_tra_post contrast_wavelet-LHH_firstorder_RobustMeanAbsoluteDeviation	0.9971764604897351
t1_vibe_fs_tra_post contrast_wavelet-LHH_firstorder_RootMeanSquared	0.999938312312231
t1_vibe_fs_tra_post contrast_wavelet-LHH_firstorder_Skewness	0.9009209004684052
t1_vibe_fs_tra_post contrast_wavelet-LHH_firstorder_TotalEnergy	0.991202516585605
t1_vibe_fs_tra_post contrast_wavelet-LHH_firstorder_Uniformity	0.9989066172078279
t1_vibe_fs_tra_post contrast_wavelet-LHH_firstorder_Variance	0.9999142243095789
t1_vibe_fs_tra_post contrast_wavelet-LHH_glcm_Autocorrelation	0.9620680082756508
t1_vibe_fs_tra_post contrast_wavelet-LHH_glcm_ClusterProminence	0.9754972307056197
t1_vibe_fs_tra_post contrast_wavelet-LHH_glcm_ClusterShade	0.9059820273964715
t1_vibe_fs_tra_post contrast_wavelet-LHH_glcm_ClusterTendency	0.9999082253921506
t1_vibe_fs_tra_post contrast_wavelet-LHH_glcm_Contrast	0.9989328289432376
t1_vibe_fs_tra_post contrast_wavelet-LHH_glcm_Correlation	0.981005068541565
t1_vibe_fs_tra_post contrast_wavelet-LHH_glcm_DifferenceAverage	0.9994424282675743
t1_vibe_fs_tra_post contrast_wavelet-LHH_glcm_DifferenceEntropy	0.9995625956291058
t1_vibe_fs_tra_post contrast_wavelet-LHH_glcm_DifferenceVariance	0.9895171052290733
t1_vibe_fs_tra_post contrast_wavelet-LHH_glcm_Id	0.9992224247867924
t1_vibe_fs_tra_post contrast_wavelet-LHH_glcm_Idm	0.9992029924650493
t1_vibe_fs_tra_post contrast_wavelet-LHH_glcm_Idmn	0.965855732849882
t1_vibe_fs_tra_post contrast_wavelet-LHH_glcm_Idn	0.9840390067436005
t1_vibe_fs_tra_post contrast_wavelet-LHH_glcm_Imc1	0.9996610945047307
t1_vibe_fs_tra_post contrast_wavelet-LHH_glcm_Imc2	0.9999461534770129
t1_vibe_fs_tra_post contrast_wavelet-LHH_glcm_InverseVariance	0.9980119168951678
t1_vibe_fs_tra_post contrast_wavelet-LHH_glcm_JointAverage	0.9753630716963605
t1_vibe_fs_tra_post contrast_wavelet-LHH_glcm_JointEnergy	0.9998706908559268
t1_vibe_fs_tra_post contrast_wavelet-LHH_glcm_JointEntropy	0.998998316621658
t1_vibe_fs_tra_post contrast_wavelet-LHH_glcm_MCC	0.9534762179742127
t1_vibe_fs_tra_post contrast_wavelet-LHH_glcm_MaximumProbability	0.9998225553373026
t1_vibe_fs_tra_post contrast_wavelet-LHH_glcm_SumAverage	0.9753630717189382
t1_vibe_fs_tra_post contrast_wavelet-LHH_glcm_SumEntropy	0.9987476305312726
t1_vibe_fs_tra_post contrast_wavelet-LHH_glcm_SumSquares	0.9999434112637533
t1_vibe_fs_tra_post contrast_wavelet-LHH_gldm_DependenceEntropy	0.9983412529127759
t1_vibe_fs_tra_post contrast_wavelet-LHH_gldm_DependenceNonUniformity	0.9941248812937151
t1_vibe_fs_tra_post contrast_wavelet-LHH_gldm_DependenceNonUniformityNormalized	0.9987489719630113
t1_vibe_fs_tra_post contrast_wavelet-LHH_gldm_DependenceVariance	0.9996009129761128
t1_vibe_fs_tra_post contrast_wavelet-LHH_gldm_GrayLevelNonUniformity	0.9967874281210582
t1_vibe_fs_tra_post contrast_wavelet-LHH_gldm_GrayLevelVariance	0.9998959445897447
t1_vibe_fs_tra_post contrast_wavelet-LHH_gldm_HighGrayLevelEmphasis	0.9620848607399725
t1_vibe_fs_tra_post contrast_wavelet-LHH_gldm_LargeDependenceEmphasis	0.9995015893554248
t1_vibe_fs_tra_post contrast_wavelet-LHH_gldm_LargeDependenceHighGrayLevelEmphasis	0.9610108895494309
t1_vibe_fs_tra_post contrast_wavelet-LHH_gldm_LargeDependenceLowGrayLevelEmphasis	0.9388222444417583
t1_vibe_fs_tra_post contrast_wavelet-LHH_gldm_LowGrayLevelEmphasis	0.940495766146256
t1_vibe_fs_tra_post contrast_wavelet-LHH_gldm_SmallDependenceEmphasis	0.992609805987017
t1_vibe_fs_tra_post contrast_wavelet-LHH_gldm_SmallDependenceHighGrayLevelEmphasis	0.9650086267266695
t1_vibe_fs_tra_post contrast_wavelet-LHH_gldm_SmallDependenceLowGrayLevelEmphasis	0.976011420320501
t1_vibe_fs_tra_post contrast_wavelet-LHH_glrlm_GrayLevelNonUniformity	0.9967217805352379
t1_vibe_fs_tra_post contrast_wavelet-LHH_glrlm_GrayLevelNonUniformityNormalized	0.9985962049087477
t1_vibe_fs_tra_post contrast_wavelet-LHH_glrlm_GrayLevelVariance	0.9999850442163442
t1_vibe_fs_tra_post contrast_wavelet-LHH_glrlm_HighGrayLevelRunEmphasis	0.9620846895210511
t1_vibe_fs_tra_post contrast_wavelet-LHH_glrlm_LongRunEmphasis	0.9997152684820811
t1_vibe_fs_tra_post contrast_wavelet-LHH_glrlm_LongRunHighGrayLevelEmphasis	0.9610121161675917
t1_vibe_fs_tra_post contrast_wavelet-LHH_glrlm_LongRunLowGrayLevelEmphasis	0.9384993712091001
t1_vibe_fs_tra_post contrast_wavelet-LHH_glrlm_LowGrayLevelRunEmphasis	0.9403695594093283
t1_vibe_fs_tra_post contrast_wavelet-LHH_glrlm_RunEntropy	0.9976621259474268
t1_vibe_fs_tra_post contrast_wavelet-LHH_glrlm_RunLengthNonUniformity	0.9937162180501398
t1_vibe_fs_tra_post contrast_wavelet-LHH_glrlm_RunLengthNonUniformityNormalized	0.9984399497557834
t1_vibe_fs_tra_post contrast_wavelet-LHH_glrlm_RunPercentage	0.9989470495069942
t1_vibe_fs_tra_post contrast_wavelet-LHH_glrlm_RunVariance	0.9997541573575798
t1_vibe_fs_tra_post contrast_wavelet-LHH_glrlm_ShortRunEmphasis	0.9989018174137666
t1_vibe_fs_tra_post contrast_wavelet-LHH_glrlm_ShortRunHighGrayLevelEmphasis	0.9624698400178657
t1_vibe_fs_tra_post contrast_wavelet-LHH_glrlm_ShortRunLowGrayLevelEmphasis	0.9423080603486876
t1_vibe_fs_tra_post contrast_wavelet-LHH_glszm_GrayLevelNonUniformity	0.9930448140535544
t1_vibe_fs_tra_post contrast_wavelet-LHH_glszm_GrayLevelNonUniformityNormalized	0.9970462974733301
t1_vibe_fs_tra_post contrast_wavelet-LHH_glszm_GrayLevelVariance	0.9809272681046914
t1_vibe_fs_tra_post contrast_wavelet-LHH_glszm_HighGrayLevelZoneEmphasis	0.9624227793402514
t1_vibe_fs_tra_post contrast_wavelet-LHH_glszm_LargeAreaEmphasis	0.9997909498922295
t1_vibe_fs_tra_post contrast_wavelet-LHH_glszm_LargeAreaHighGrayLevelEmphasis	0.9391959405648065
t1_vibe_fs_tra_post contrast_wavelet-LHH_glszm_LargeAreaLowGrayLevelEmphasis	0.920113815355447
t1_vibe_fs_tra_post contrast_wavelet-LHH_glszm_LowGrayLevelZoneEmphasis	0.9515341294931988
t1_vibe_fs_tra_post contrast_wavelet-LHH_glszm_SizeZoneNonUniformity	0.9769665902215285
t1_vibe_fs_tra_post contrast_wavelet-LHH_glszm_SizeZoneNonUniformityNormalized	0.9805117751841328
t1_vibe_fs_tra_post contrast_wavelet-LHH_glszm_SmallAreaEmphasis	0.9695728998548511
t1_vibe_fs_tra_post contrast_wavelet-LHH_glszm_SmallAreaHighGrayLevelEmphasis	0.9627634996870497
t1_vibe_fs_tra_post contrast_wavelet-LHH_glszm_SmallAreaLowGrayLevelEmphasis	0.9671536158728999
t1_vibe_fs_tra_post contrast_wavelet-LHH_glszm_ZoneEntropy	0.9997859598245428
t1_vibe_fs_tra_post contrast_wavelet-LHH_glszm_ZonePercentage	0.9929520541249431
t1_vibe_fs_tra_post contrast_wavelet-LHH_glszm_ZoneVariance	0.9997889270554301
t1_vibe_fs_tra_post contrast_wavelet-LHH_ngtdm_Busyness	0.945853734540655
t1_vibe_fs_tra_post contrast_wavelet-LHH_ngtdm_Coarseness	0.9988967936074094
t1_vibe_fs_tra_post contrast_wavelet-LHH_ngtdm_Complexity	0.9981574781802951
t1_vibe_fs_tra_post contrast_wavelet-LHH_ngtdm_Contrast	0.9693715801558312
t1_vibe_fs_tra_post contrast_wavelet-LHH_ngtdm_Strength	0.9717036227854763
t1_vibe_fs_tra_post contrast_wavelet-HLL_firstorder_10Percentile	0.997845771151034
t1_vibe_fs_tra_post contrast_wavelet-HLL_firstorder_90Percentile	0.998532209063559
t1_vibe_fs_tra_post contrast_wavelet-HLL_firstorder_Energy	0.9992441000512732
t1_vibe_fs_tra_post contrast_wavelet-HLL_firstorder_Entropy	0.9958864754158637
t1_vibe_fs_tra_post contrast_wavelet-HLL_firstorder_InterquartileRange	0.998437780978009
t1_vibe_fs_tra_post contrast_wavelet-HLL_firstorder_Kurtosis	0.9975841862951536
t1_vibe_fs_tra_post contrast_wavelet-HLL_firstorder_Maximum	0.9948308313411672
t1_vibe_fs_tra_post contrast_wavelet-HLL_firstorder_MeanAbsoluteDeviation	0.9966448411555399
t1_vibe_fs_tra_post contrast_wavelet-HLL_firstorder_Mean	0.9986331957570407
t1_vibe_fs_tra_post contrast_wavelet-HLL_firstorder_Median	0.9980761583761157
t1_vibe_fs_tra_post contrast_wavelet-HLL_firstorder_Minimum	0.9992342007643235
t1_vibe_fs_tra_post contrast_wavelet-HLL_firstorder_Range	0.9963328397293633
t1_vibe_fs_tra_post contrast_wavelet-HLL_firstorder_RobustMeanAbsoluteDeviation	0.9981796483860215
t1_vibe_fs_tra_post contrast_wavelet-HLL_firstorder_RootMeanSquared	0.9938226638939281
t1_vibe_fs_tra_post contrast_wavelet-HLL_firstorder_Skewness	0.999969502690304
t1_vibe_fs_tra_post contrast_wavelet-HLL_firstorder_TotalEnergy	0.9992441000512732
t1_vibe_fs_tra_post contrast_wavelet-HLL_firstorder_Uniformity	0.9967710491445216
t1_vibe_fs_tra_post contrast_wavelet-HLL_firstorder_Variance	0.9948030231699088
t1_vibe_fs_tra_post contrast_wavelet-HLL_glcm_Autocorrelation	0.99990508677906
t1_vibe_fs_tra_post contrast_wavelet-HLL_glcm_ClusterProminence	0.977769112066286
t1_vibe_fs_tra_post contrast_wavelet-HLL_glcm_ClusterShade	0.9986765631055773
t1_vibe_fs_tra_post contrast_wavelet-HLL_glcm_ClusterTendency	0.9929948630882321
t1_vibe_fs_tra_post contrast_wavelet-HLL_glcm_Contrast	0.9952128817931708
t1_vibe_fs_tra_post contrast_wavelet-HLL_glcm_Correlation	0.9948965276329452
t1_vibe_fs_tra_post contrast_wavelet-HLL_glcm_DifferenceAverage	0.9970064587874988
t1_vibe_fs_tra_post contrast_wavelet-HLL_glcm_DifferenceEntropy	0.9965515681645059
t1_vibe_fs_tra_post contrast_wavelet-HLL_glcm_DifferenceVariance	0.9923410316761256
t1_vibe_fs_tra_post contrast_wavelet-HLL_glcm_Id	0.9979210825876602
t1_vibe_fs_tra_post contrast_wavelet-HLL_glcm_Idm	0.9979690104017609
t1_vibe_fs_tra_post contrast_wavelet-HLL_glcm_Idmn	0.9939024545587083
t1_vibe_fs_tra_post contrast_wavelet-HLL_glcm_Idn	0.9949322419776133
t1_vibe_fs_tra_post contrast_wavelet-HLL_glcm_Imc1	0.9940300182361191
t1_vibe_fs_tra_post contrast_wavelet-HLL_glcm_Imc2	0.9903282493252233
t1_vibe_fs_tra_post contrast_wavelet-HLL_glcm_InverseVariance	0.9981589105476721
t1_vibe_fs_tra_post contrast_wavelet-HLL_glcm_JointAverage	0.9991239370210124
t1_vibe_fs_tra_post contrast_wavelet-HLL_glcm_JointEnergy	0.9967792429057887
t1_vibe_fs_tra_post contrast_wavelet-HLL_glcm_JointEntropy	0.9970592467829635
t1_vibe_fs_tra_post contrast_wavelet-HLL_glcm_MCC	0.997064482060935
t1_vibe_fs_tra_post contrast_wavelet-HLL_glcm_MaximumProbability	0.9978108875887853
t1_vibe_fs_tra_post contrast_wavelet-HLL_glcm_SumAverage	0.9991239370175958
t1_vibe_fs_tra_post contrast_wavelet-HLL_glcm_SumEntropy	0.9948239527059842
t1_vibe_fs_tra_post contrast_wavelet-HLL_glcm_SumSquares	0.9939804725099293
t1_vibe_fs_tra_post contrast_wavelet-HLL_gldm_DependenceEntropy	0.9947064256814107
t1_vibe_fs_tra_post contrast_wavelet-HLL_gldm_DependenceNonUniformity	0.9971212359790114
t1_vibe_fs_tra_post contrast_wavelet-HLL_gldm_DependenceNonUniformityNormalized	0.9988990710218393
t1_vibe_fs_tra_post contrast_wavelet-HLL_gldm_DependenceVariance	0.996878858973942
t1_vibe_fs_tra_post contrast_wavelet-HLL_gldm_GrayLevelNonUniformity	0.9888129343148538
t1_vibe_fs_tra_post contrast_wavelet-HLL_gldm_GrayLevelVariance	0.9948064383354548
t1_vibe_fs_tra_post contrast_wavelet-HLL_gldm_HighGrayLevelEmphasis	0.9999005460839386
t1_vibe_fs_tra_post contrast_wavelet-HLL_gldm_LargeDependenceEmphasis	0.9978847649872906
t1_vibe_fs_tra_post contrast_wavelet-HLL_gldm_LargeDependenceHighGrayLevelEmphasis	0.9999840811773799
t1_vibe_fs_tra_post contrast_wavelet-HLL_gldm_LargeDependenceLowGrayLevelEmphasis	0.997396004731931
t1_vibe_fs_tra_post contrast_wavelet-HLL_gldm_LowGrayLevelEmphasis	0.9985311386954895
t1_vibe_fs_tra_post contrast_wavelet-HLL_gldm_SmallDependenceEmphasis	0.9988233392672535
t1_vibe_fs_tra_post contrast_wavelet-HLL_gldm_SmallDependenceHighGrayLevelEmphasis	0.9999268158745641
t1_vibe_fs_tra_post contrast_wavelet-HLL_gldm_SmallDependenceLowGrayLevelEmphasis	0.9981187593441996
t1_vibe_fs_tra_post contrast_wavelet-HLL_glrlm_GrayLevelNonUniformity	0.9890925733092301
t1_vibe_fs_tra_post contrast_wavelet-HLL_glrlm_GrayLevelNonUniformityNormalized	0.9967412211854405
t1_vibe_fs_tra_post contrast_wavelet-HLL_glrlm_GrayLevelVariance	0.9947461634955697
t1_vibe_fs_tra_post contrast_wavelet-HLL_glrlm_HighGrayLevelRunEmphasis	0.999900655043089
t1_vibe_fs_tra_post contrast_wavelet-HLL_glrlm_LongRunEmphasis	0.9982251464483629
t1_vibe_fs_tra_post contrast_wavelet-HLL_glrlm_LongRunHighGrayLevelEmphasis	0.9999033788081665
t1_vibe_fs_tra_post contrast_wavelet-HLL_glrlm_LongRunLowGrayLevelEmphasis	0.9984732773639107
t1_vibe_fs_tra_post contrast_wavelet-HLL_glrlm_LowGrayLevelRunEmphasis	0.9985052186225762
t1_vibe_fs_tra_post contrast_wavelet-HLL_glrlm_RunEntropy	0.9956110088070518
t1_vibe_fs_tra_post contrast_wavelet-HLL_glrlm_RunLengthNonUniformity	0.9951439433357367
t1_vibe_fs_tra_post contrast_wavelet-HLL_glrlm_RunLengthNonUniformityNormalized	0.9984444038490361
t1_vibe_fs_tra_post contrast_wavelet-HLL_glrlm_RunPercentage	0.9983074720746542
t1_vibe_fs_tra_post contrast_wavelet-HLL_glrlm_RunVariance	0.9980515615925527
t1_vibe_fs_tra_post contrast_wavelet-HLL_glrlm_ShortRunEmphasis	0.998426424856559
t1_vibe_fs_tra_post contrast_wavelet-HLL_glrlm_ShortRunHighGrayLevelEmphasis	0.9999004427242018
t1_vibe_fs_tra_post contrast_wavelet-HLL_glrlm_ShortRunLowGrayLevelEmphasis	0.9985119471526485
t1_vibe_fs_tra_post contrast_wavelet-HLL_glszm_GrayLevelNonUniformity	0.9921087156293625
t1_vibe_fs_tra_post contrast_wavelet-HLL_glszm_GrayLevelNonUniformityNormalized	0.9961343324909965
t1_vibe_fs_tra_post contrast_wavelet-HLL_glszm_GrayLevelVariance	0.9937176607177584
t1_vibe_fs_tra_post contrast_wavelet-HLL_glszm_HighGrayLevelZoneEmphasis	0.9999017443299617
t1_vibe_fs_tra_post contrast_wavelet-HLL_glszm_LargeAreaEmphasis	0.9963899124998927
t1_vibe_fs_tra_post contrast_wavelet-HLL_glszm_LargeAreaHighGrayLevelEmphasis	0.9998812257990541
t1_vibe_fs_tra_post contrast_wavelet-HLL_glszm_LargeAreaLowGrayLevelEmphasis	0.9963269902737905
t1_vibe_fs_tra_post contrast_wavelet-HLL_glszm_LowGrayLevelZoneEmphasis	0.9980156942671122
t1_vibe_fs_tra_post contrast_wavelet-HLL_glszm_SizeZoneNonUniformity	0.9971675738419867
t1_vibe_fs_tra_post contrast_wavelet-HLL_glszm_SizeZoneNonUniformityNormalized	0.9991949114175864
t1_vibe_fs_tra_post contrast_wavelet-HLL_glszm_SmallAreaEmphasis	0.9991152999794196
t1_vibe_fs_tra_post contrast_wavelet-HLL_glszm_SmallAreaHighGrayLevelEmphasis	0.9999248565221455
t1_vibe_fs_tra_post contrast_wavelet-HLL_glszm_SmallAreaLowGrayLevelEmphasis	0.9974462338766112
t1_vibe_fs_tra_post contrast_wavelet-HLL_glszm_ZoneEntropy	0.9909910018595188
t1_vibe_fs_tra_post contrast_wavelet-HLL_glszm_ZonePercentage	0.9986505435789986
t1_vibe_fs_tra_post contrast_wavelet-HLL_glszm_ZoneVariance	0.9948841943477301
t1_vibe_fs_tra_post contrast_wavelet-HLL_ngtdm_Busyness	0.9877378571675566
t1_vibe_fs_tra_post contrast_wavelet-HLL_ngtdm_Coarseness	0.9997534140954497
t1_vibe_fs_tra_post contrast_wavelet-HLL_ngtdm_Complexity	0.9922375587777431
t1_vibe_fs_tra_post contrast_wavelet-HLL_ngtdm_Contrast	0.9996936469396561
t1_vibe_fs_tra_post contrast_wavelet-HLL_ngtdm_Strength	0.9820206937588707
t1_vibe_fs_tra_post contrast_wavelet-HLH_firstorder_10Percentile	0.9999946503747952
t1_vibe_fs_tra_post contrast_wavelet-HLH_firstorder_90Percentile	0.9998151845739814
t1_vibe_fs_tra_post contrast_wavelet-HLH_firstorder_Energy	0.9941068111762221
t1_vibe_fs_tra_post contrast_wavelet-HLH_firstorder_Entropy	0.999999783095151
t1_vibe_fs_tra_post contrast_wavelet-HLH_firstorder_InterquartileRange	0.9999551218090128
t1_vibe_fs_tra_post contrast_wavelet-HLH_firstorder_Kurtosis	0.9975204865426901
t1_vibe_fs_tra_post contrast_wavelet-HLH_firstorder_Maximum	0.9998877650111396
t1_vibe_fs_tra_post contrast_wavelet-HLH_firstorder_MeanAbsoluteDeviation	0.9999389152606907
t1_vibe_fs_tra_post contrast_wavelet-HLH_firstorder_Mean	0.9903180093721528
t1_vibe_fs_tra_post contrast_wavelet-HLH_firstorder_Median	0.9907110416786821
t1_vibe_fs_tra_post contrast_wavelet-HLH_firstorder_Minimum	0.9359848193821465
t1_vibe_fs_tra_post contrast_wavelet-HLH_firstorder_Range	0.9788097590975041
t1_vibe_fs_tra_post contrast_wavelet-HLH_firstorder_RobustMeanAbsoluteDeviation	0.999948214271382
t1_vibe_fs_tra_post contrast_wavelet-HLH_firstorder_RootMeanSquared	0.9999470141714037
t1_vibe_fs_tra_post contrast_wavelet-HLH_firstorder_Skewness	0.994612329004969
t1_vibe_fs_tra_post contrast_wavelet-HLH_firstorder_TotalEnergy	0.9941068111762221
t1_vibe_fs_tra_post contrast_wavelet-HLH_firstorder_Uniformity	0.9999765685117623
t1_vibe_fs_tra_post contrast_wavelet-HLH_firstorder_Variance	0.999674956143913
t1_vibe_fs_tra_post contrast_wavelet-HLH_glcm_Autocorrelation	0.9214943365194128
t1_vibe_fs_tra_post contrast_wavelet-HLH_glcm_ClusterProminence	0.9986203120961067
t1_vibe_fs_tra_post contrast_wavelet-HLH_glcm_ClusterShade	0.9912451068362247
t1_vibe_fs_tra_post contrast_wavelet-HLH_glcm_ClusterTendency	0.9996422268948504
t1_vibe_fs_tra_post contrast_wavelet-HLH_glcm_Contrast	0.9998911799847119
t1_vibe_fs_tra_post contrast_wavelet-HLH_glcm_Correlation	0.9994186909012255
t1_vibe_fs_tra_post contrast_wavelet-HLH_glcm_DifferenceAverage	0.9999793806933498
t1_vibe_fs_tra_post contrast_wavelet-HLH_glcm_DifferenceEntropy	0.9999959301319854
t1_vibe_fs_tra_post contrast_wavelet-HLH_glcm_DifferenceVariance	0.999951495868195
t1_vibe_fs_tra_post contrast_wavelet-HLH_glcm_Id	0.9999915812694133
t1_vibe_fs_tra_post contrast_wavelet-HLH_glcm_Idm	0.9999877571680461
t1_vibe_fs_tra_post contrast_wavelet-HLH_glcm_Idmn	0.9738920798097039
t1_vibe_fs_tra_post contrast_wavelet-HLH_glcm_Idn	0.9808404779994472
t1_vibe_fs_tra_post contrast_wavelet-HLH_glcm_Imc1	0.999686491140924
t1_vibe_fs_tra_post contrast_wavelet-HLH_glcm_Imc2	0.999507760859562
t1_vibe_fs_tra_post contrast_wavelet-HLH_glcm_InverseVariance	0.9999980071497031
t1_vibe_fs_tra_post contrast_wavelet-HLH_glcm_JointAverage	0.9443234362172707
t1_vibe_fs_tra_post contrast_wavelet-HLH_glcm_JointEnergy	0.9999347992424865
t1_vibe_fs_tra_post contrast_wavelet-HLH_glcm_JointEntropy	0.999999736460493
t1_vibe_fs_tra_post contrast_wavelet-HLH_glcm_MCC	0.99697068417695
t1_vibe_fs_tra_post contrast_wavelet-HLH_glcm_MaximumProbability	0.9999620811537245
t1_vibe_fs_tra_post contrast_wavelet-HLH_glcm_SumAverage	0.9443234362715137
t1_vibe_fs_tra_post contrast_wavelet-HLH_glcm_SumEntropy	0.9999997945192418
t1_vibe_fs_tra_post contrast_wavelet-HLH_glcm_SumSquares	0.9997770858621725
t1_vibe_fs_tra_post contrast_wavelet-HLH_gldm_DependenceEntropy	0.9998539274715742
t1_vibe_fs_tra_post contrast_wavelet-HLH_gldm_DependenceNonUniformity	0.9961353678031518
t1_vibe_fs_tra_post contrast_wavelet-HLH_gldm_DependenceNonUniformityNormalized	0.9999592189283442
t1_vibe_fs_tra_post contrast_wavelet-HLH_gldm_DependenceVariance	0.9998654345192372
t1_vibe_fs_tra_post contrast_wavelet-HLH_gldm_GrayLevelNonUniformity	0.994306773534541
t1_vibe_fs_tra_post contrast_wavelet-HLH_gldm_GrayLevelVariance	0.9996846388915731
t1_vibe_fs_tra_post contrast_wavelet-HLH_gldm_HighGrayLevelEmphasis	0.9216660090162159
t1_vibe_fs_tra_post contrast_wavelet-HLH_gldm_LargeDependenceEmphasis	0.9999917017605373
t1_vibe_fs_tra_post contrast_wavelet-HLH_gldm_LargeDependenceHighGrayLevelEmphasis	0.9156902182590281
t1_vibe_fs_tra_post contrast_wavelet-HLH_gldm_LargeDependenceLowGrayLevelEmphasis	0.972289812708651
t1_vibe_fs_tra_post contrast_wavelet-HLH_gldm_LowGrayLevelEmphasis	0.9578869180905311
t1_vibe_fs_tra_post contrast_wavelet-HLH_gldm_SmallDependenceEmphasis	0.9992031938466285
t1_vibe_fs_tra_post contrast_wavelet-HLH_gldm_SmallDependenceHighGrayLevelEmphasis	0.9380357799057158
t1_vibe_fs_tra_post contrast_wavelet-HLH_gldm_SmallDependenceLowGrayLevelEmphasis	0.935233252575357
t1_vibe_fs_tra_post contrast_wavelet-HLH_glrlm_GrayLevelNonUniformity	0.994819333622247
t1_vibe_fs_tra_post contrast_wavelet-HLH_glrlm_GrayLevelNonUniformityNormalized	0.9999536854537503
t1_vibe_fs_tra_post contrast_wavelet-HLH_glrlm_GrayLevelVariance	0.9996960727845557
t1_vibe_fs_tra_post contrast_wavelet-HLH_glrlm_HighGrayLevelRunEmphasis	0.9216900333781576
t1_vibe_fs_tra_post contrast_wavelet-HLH_glrlm_LongRunEmphasis	0.9999996306809386
t1_vibe_fs_tra_post contrast_wavelet-HLH_glrlm_LongRunHighGrayLevelEmphasis	0.9172076057318465
t1_vibe_fs_tra_post contrast_wavelet-HLH_glrlm_LongRunLowGrayLevelEmphasis	0.9635097498380669
t1_vibe_fs_tra_post contrast_wavelet-HLH_glrlm_LowGrayLevelRunEmphasis	0.9572201554990503
t1_vibe_fs_tra_post contrast_wavelet-HLH_glrlm_RunEntropy	0.9999713132679657
t1_vibe_fs_tra_post contrast_wavelet-HLH_glrlm_RunLengthNonUniformity	0.9954409087976186
t1_vibe_fs_tra_post contrast_wavelet-HLH_glrlm_RunLengthNonUniformityNormalized	0.9999755800670899
t1_vibe_fs_tra_post contrast_wavelet-HLH_glrlm_RunPercentage	0.9999906215643056
t1_vibe_fs_tra_post contrast_wavelet-HLH_glrlm_RunVariance	0.9999969522961111
t1_vibe_fs_tra_post contrast_wavelet-HLH_glrlm_ShortRunEmphasis	0.9999925340473944
t1_vibe_fs_tra_post contrast_wavelet-HLH_glrlm_ShortRunHighGrayLevelEmphasis	0.9233037883918783
t1_vibe_fs_tra_post contrast_wavelet-HLH_glrlm_ShortRunLowGrayLevelEmphasis	0.9558426804169076
t1_vibe_fs_tra_post contrast_wavelet-HLH_glszm_GrayLevelNonUniformity	0.9953015530902015
t1_vibe_fs_tra_post contrast_wavelet-HLH_glszm_GrayLevelNonUniformityNormalized	0.9992188352830683
t1_vibe_fs_tra_post contrast_wavelet-HLH_glszm_GrayLevelVariance	0.999998919334946
t1_vibe_fs_tra_post contrast_wavelet-HLH_glszm_HighGrayLevelZoneEmphasis	0.9224228423982554
t1_vibe_fs_tra_post contrast_wavelet-HLH_glszm_LargeAreaEmphasis	0.9947757883427083
t1_vibe_fs_tra_post contrast_wavelet-HLH_glszm_LargeAreaHighGrayLevelEmphasis	0.912449643399856
t1_vibe_fs_tra_post contrast_wavelet-HLH_glszm_LargeAreaLowGrayLevelEmphasis	0.9809097079243854
t1_vibe_fs_tra_post contrast_wavelet-HLH_glszm_LowGrayLevelZoneEmphasis	0.9397083188546534
t1_vibe_fs_tra_post contrast_wavelet-HLH_glszm_SizeZoneNonUniformity	0.9919187522382353
t1_vibe_fs_tra_post contrast_wavelet-HLH_glszm_SizeZoneNonUniformityNormalized	0.9956097792278008
t1_vibe_fs_tra_post contrast_wavelet-HLH_glszm_SmallAreaEmphasis	0.9957373740069112
t1_vibe_fs_tra_post contrast_wavelet-HLH_glszm_SmallAreaHighGrayLevelEmphasis	0.9228716657700066
t1_vibe_fs_tra_post contrast_wavelet-HLH_glszm_SmallAreaLowGrayLevelEmphasis	0.9180964405338322
t1_vibe_fs_tra_post contrast_wavelet-HLH_glszm_ZoneEntropy	0.9998558802003168
t1_vibe_fs_tra_post contrast_wavelet-HLH_glszm_ZonePercentage	0.9993750246886496
t1_vibe_fs_tra_post contrast_wavelet-HLH_glszm_ZoneVariance	0.9947753536540875
t1_vibe_fs_tra_post contrast_wavelet-HLH_ngtdm_Busyness	0.9840275573165982
t1_vibe_fs_tra_post contrast_wavelet-HLH_ngtdm_Coarseness	0.9994523288962753
t1_vibe_fs_tra_post contrast_wavelet-HLH_ngtdm_Complexity	0.994203195174201
t1_vibe_fs_tra_post contrast_wavelet-HLH_ngtdm_Contrast	0.9841220370141657
t1_vibe_fs_tra_post contrast_wavelet-HLH_ngtdm_Strength	0.9980918638237711
t1_vibe_fs_tra_post contrast_wavelet-HHL_firstorder_10Percentile	0.9984107822818821
t1_vibe_fs_tra_post contrast_wavelet-HHL_firstorder_90Percentile	0.9980780564669296
t1_vibe_fs_tra_post contrast_wavelet-HHL_firstorder_Energy	0.9991434679837248
t1_vibe_fs_tra_post contrast_wavelet-HHL_firstorder_Entropy	0.9965630190310961
t1_vibe_fs_tra_post contrast_wavelet-HHL_firstorder_InterquartileRange	0.9984451262878855
t1_vibe_fs_tra_post contrast_wavelet-HHL_firstorder_Kurtosis	0.9773890327192295
t1_vibe_fs_tra_post contrast_wavelet-HHL_firstorder_Maximum	0.9965363551327594
t1_vibe_fs_tra_post contrast_wavelet-HHL_firstorder_MeanAbsoluteDeviation	0.9972889284289399
t1_vibe_fs_tra_post contrast_wavelet-HHL_firstorder_Mean	0.9566826848548113
t1_vibe_fs_tra_post contrast_wavelet-HHL_firstorder_Median	0.9490478532898496
t1_vibe_fs_tra_post contrast_wavelet-HHL_firstorder_Minimum	0.9998731338235045
t1_vibe_fs_tra_post contrast_wavelet-HHL_firstorder_Range	0.9987460261586137
t1_vibe_fs_tra_post contrast_wavelet-HHL_firstorder_RobustMeanAbsoluteDeviation	0.9984959364354459
t1_vibe_fs_tra_post contrast_wavelet-HHL_firstorder_RootMeanSquared	0.9950572187157353
t1_vibe_fs_tra_post contrast_wavelet-HHL_firstorder_Skewness	0.9710568264217263
t1_vibe_fs_tra_post contrast_wavelet-HHL_firstorder_TotalEnergy	0.9991434679837248
t1_vibe_fs_tra_post contrast_wavelet-HHL_firstorder_Uniformity	0.9975340323874818
t1_vibe_fs_tra_post contrast_wavelet-HHL_firstorder_Variance	0.995846120896305
t1_vibe_fs_tra_post contrast_wavelet-HHL_glcm_Autocorrelation	0.9998294246761947
t1_vibe_fs_tra_post contrast_wavelet-HHL_glcm_ClusterProminence	0.9829019882118446
t1_vibe_fs_tra_post contrast_wavelet-HHL_glcm_ClusterShade	0.9983077622759449
t1_vibe_fs_tra_post contrast_wavelet-HHL_glcm_ClusterTendency	0.9945870232722726
t1_vibe_fs_tra_post contrast_wavelet-HHL_glcm_Contrast	0.9955925189527431
t1_vibe_fs_tra_post contrast_wavelet-HHL_glcm_Correlation	0.9662620609213213
t1_vibe_fs_tra_post contrast_wavelet-HHL_glcm_DifferenceAverage	0.9971453117099608
t1_vibe_fs_tra_post contrast_wavelet-HHL_glcm_DifferenceEntropy	0.9963863677500631
t1_vibe_fs_tra_post contrast_wavelet-HHL_glcm_DifferenceVariance	0.9922556420928484
t1_vibe_fs_tra_post contrast_wavelet-HHL_glcm_Id	0.9979568338420811
t1_vibe_fs_tra_post contrast_wavelet-HHL_glcm_Idm	0.9979905917074827
t1_vibe_fs_tra_post contrast_wavelet-HHL_glcm_Idmn	0.9999664519375601
t1_vibe_fs_tra_post contrast_wavelet-HHL_glcm_Idn	0.9999837661966917
t1_vibe_fs_tra_post contrast_wavelet-HHL_glcm_Imc1	0.9869530818448355
t1_vibe_fs_tra_post contrast_wavelet-HHL_glcm_Imc2	0.9837738692458946
t1_vibe_fs_tra_post contrast_wavelet-HHL_glcm_InverseVariance	0.9979145891662183
t1_vibe_fs_tra_post contrast_wavelet-HHL_glcm_JointAverage	0.9996821805419479
t1_vibe_fs_tra_post contrast_wavelet-HHL_glcm_JointEnergy	0.9975511984039837
t1_vibe_fs_tra_post contrast_wavelet-HHL_glcm_JointEntropy	0.9968289972008496
t1_vibe_fs_tra_post contrast_wavelet-HHL_glcm_MCC	0.9974235925311857
t1_vibe_fs_tra_post contrast_wavelet-HHL_glcm_MaximumProbability	0.9972907775121259
t1_vibe_fs_tra_post contrast_wavelet-HHL_glcm_SumAverage	0.9996821805355521
t1_vibe_fs_tra_post contrast_wavelet-HHL_glcm_SumEntropy	0.9958178785045392
t1_vibe_fs_tra_post contrast_wavelet-HHL_glcm_SumSquares	0.9950867507104958
t1_vibe_fs_tra_post contrast_wavelet-HHL_gldm_DependenceEntropy	0.994094391595555
t1_vibe_fs_tra_post contrast_wavelet-HHL_gldm_DependenceNonUniformity	0.9970088227294387
t1_vibe_fs_tra_post contrast_wavelet-HHL_gldm_DependenceNonUniformityNormalized	0.9991482428585077
t1_vibe_fs_tra_post contrast_wavelet-HHL_gldm_DependenceVariance	0.9978258251511242
t1_vibe_fs_tra_post contrast_wavelet-HHL_gldm_GrayLevelNonUniformity	0.9908045409823116
t1_vibe_fs_tra_post contrast_wavelet-HHL_gldm_GrayLevelVariance	0.9958460972684527
t1_vibe_fs_tra_post contrast_wavelet-HHL_gldm_HighGrayLevelEmphasis	0.9998104070881503
t1_vibe_fs_tra_post contrast_wavelet-HHL_gldm_LargeDependenceEmphasis	0.9982639632119036
t1_vibe_fs_tra_post contrast_wavelet-HHL_gldm_LargeDependenceHighGrayLevelEmphasis	0.9999176356699206
t1_vibe_fs_tra_post contrast_wavelet-HHL_gldm_LargeDependenceLowGrayLevelEmphasis	0.9900413756531719
t1_vibe_fs_tra_post contrast_wavelet-HHL_gldm_LowGrayLevelEmphasis	0.9932580037907128
t1_vibe_fs_tra_post contrast_wavelet-HHL_gldm_SmallDependenceEmphasis	0.9994856587872765
t1_vibe_fs_tra_post contrast_wavelet-HHL_gldm_SmallDependenceHighGrayLevelEmphasis	0.9999073716037807
t1_vibe_fs_tra_post contrast_wavelet-HHL_gldm_SmallDependenceLowGrayLevelEmphasis	0.9964321775626525
t1_vibe_fs_tra_post contrast_wavelet-HHL_glrlm_GrayLevelNonUniformity	0.9911221209846355
t1_vibe_fs_tra_post contrast_wavelet-HHL_glrlm_GrayLevelNonUniformityNormalized	0.997497536263797
t1_vibe_fs_tra_post contrast_wavelet-HHL_glrlm_GrayLevelVariance	0.9957310670779028
t1_vibe_fs_tra_post contrast_wavelet-HHL_glrlm_HighGrayLevelRunEmphasis	0.9998102111796763
t1_vibe_fs_tra_post contrast_wavelet-HHL_glrlm_LongRunEmphasis	0.9984919159344093
t1_vibe_fs_tra_post contrast_wavelet-HHL_glrlm_LongRunHighGrayLevelEmphasis	0.9998123246646307
t1_vibe_fs_tra_post contrast_wavelet-HHL_glrlm_LongRunLowGrayLevelEmphasis	0.9926759769476816
t1_vibe_fs_tra_post contrast_wavelet-HHL_glrlm_LowGrayLevelRunEmphasis	0.9932826397431587
t1_vibe_fs_tra_post contrast_wavelet-HHL_glrlm_RunEntropy	0.9960875672469507
t1_vibe_fs_tra_post contrast_wavelet-HHL_glrlm_RunLengthNonUniformity	0.9953120508648375
t1_vibe_fs_tra_post contrast_wavelet-HHL_glrlm_RunLengthNonUniformityNormalized	0.9988747216879577
t1_vibe_fs_tra_post contrast_wavelet-HHL_glrlm_RunPercentage	0.998665520179275
t1_vibe_fs_tra_post contrast_wavelet-HHL_glrlm_RunVariance	0.9982473019241999
t1_vibe_fs_tra_post contrast_wavelet-HHL_glrlm_ShortRunEmphasis	0.9988302838498713
t1_vibe_fs_tra_post contrast_wavelet-HHL_glrlm_ShortRunHighGrayLevelEmphasis	0.999809490363063
t1_vibe_fs_tra_post contrast_wavelet-HHL_glrlm_ShortRunLowGrayLevelEmphasis	0.9934126281502705
t1_vibe_fs_tra_post contrast_wavelet-HHL_glszm_GrayLevelNonUniformity	0.994593411694979
t1_vibe_fs_tra_post contrast_wavelet-HHL_glszm_GrayLevelNonUniformityNormalized	0.9966412693732707
t1_vibe_fs_tra_post contrast_wavelet-HHL_glszm_GrayLevelVariance	0.9936796386153914
t1_vibe_fs_tra_post contrast_wavelet-HHL_glszm_HighGrayLevelZoneEmphasis	0.9998095920523042
t1_vibe_fs_tra_post contrast_wavelet-HHL_glszm_LargeAreaEmphasis	0.9740561994174066
t1_vibe_fs_tra_post contrast_wavelet-HHL_glszm_LargeAreaHighGrayLevelEmphasis	0.9834212981988553
t1_vibe_fs_tra_post contrast_wavelet-HHL_glszm_LargeAreaLowGrayLevelEmphasis	0.9684485847575165
t1_vibe_fs_tra_post contrast_wavelet-HHL_glszm_LowGrayLevelZoneEmphasis	0.9937080322016691
t1_vibe_fs_tra_post contrast_wavelet-HHL_glszm_SizeZoneNonUniformity	0.9971260934785572
t1_vibe_fs_tra_post contrast_wavelet-HHL_glszm_SizeZoneNonUniformityNormalized	0.999998319908917
t1_vibe_fs_tra_post contrast_wavelet-HHL_glszm_SmallAreaEmphasis	0.9999952831237521
t1_vibe_fs_tra_post contrast_wavelet-HHL_glszm_SmallAreaHighGrayLevelEmphasis	0.9998991062820293
t1_vibe_fs_tra_post contrast_wavelet-HHL_glszm_SmallAreaLowGrayLevelEmphasis	0.9951570950841644
t1_vibe_fs_tra_post contrast_wavelet-HHL_glszm_ZoneEntropy	0.9777273645876297
t1_vibe_fs_tra_post contrast_wavelet-HHL_glszm_ZonePercentage	0.9991809491600003
t1_vibe_fs_tra_post contrast_wavelet-HHL_glszm_ZoneVariance	0.9734922350351644
t1_vibe_fs_tra_post contrast_wavelet-HHL_ngtdm_Busyness	0.9902076178589881
t1_vibe_fs_tra_post contrast_wavelet-HHL_ngtdm_Coarseness	0.9997049043524474
t1_vibe_fs_tra_post contrast_wavelet-HHL_ngtdm_Complexity	0.987562308515857
t1_vibe_fs_tra_post contrast_wavelet-HHL_ngtdm_Contrast	0.9984324822935798
t1_vibe_fs_tra_post contrast_wavelet-HHL_ngtdm_Strength	0.9797901980652812
t1_vibe_fs_tra_post contrast_wavelet-HHH_firstorder_10Percentile	0.9999998482172858
t1_vibe_fs_tra_post contrast_wavelet-HHH_firstorder_90Percentile	0.9999977606606663
t1_vibe_fs_tra_post contrast_wavelet-HHH_firstorder_Energy	0.9966606329188065
t1_vibe_fs_tra_post contrast_wavelet-HHH_firstorder_Entropy	0.9996190693801044
t1_vibe_fs_tra_post contrast_wavelet-HHH_firstorder_InterquartileRange	0.9999882934260579
t1_vibe_fs_tra_post contrast_wavelet-HHH_firstorder_Kurtosis	0.9992755014476699
t1_vibe_fs_tra_post contrast_wavelet-HHH_firstorder_Maximum	0.9861496624186704
t1_vibe_fs_tra_post contrast_wavelet-HHH_firstorder_MeanAbsoluteDeviation	0.9997419230814005
t1_vibe_fs_tra_post contrast_wavelet-HHH_firstorder_Mean	0.9915282046891704
t1_vibe_fs_tra_post contrast_wavelet-HHH_firstorder_Median	0.9996045833286601
t1_vibe_fs_tra_post contrast_wavelet-HHH_firstorder_Minimum	0.9994167255668159
t1_vibe_fs_tra_post contrast_wavelet-HHH_firstorder_Range	0.9930931790950867
t1_vibe_fs_tra_post contrast_wavelet-HHH_firstorder_RobustMeanAbsoluteDeviation	0.9999816127150886
t1_vibe_fs_tra_post contrast_wavelet-HHH_firstorder_RootMeanSquared	0.9963487377763708
t1_vibe_fs_tra_post contrast_wavelet-HHH_firstorder_Skewness	0.9712608534860224
t1_vibe_fs_tra_post contrast_wavelet-HHH_firstorder_TotalEnergy	0.9966606329188065
t1_vibe_fs_tra_post contrast_wavelet-HHH_firstorder_Uniformity	0.999859097913381
t1_vibe_fs_tra_post contrast_wavelet-HHH_firstorder_Variance	0.9958832711090949
t1_vibe_fs_tra_post contrast_wavelet-HHH_glcm_Autocorrelation	0.9996473038366154
t1_vibe_fs_tra_post contrast_wavelet-HHH_glcm_ClusterProminence	0.9523066086502309
t1_vibe_fs_tra_post contrast_wavelet-HHH_glcm_ClusterShade	0.8191462624078326
t1_vibe_fs_tra_post contrast_wavelet-HHH_glcm_ClusterTendency	0.9936741035181564
t1_vibe_fs_tra_post contrast_wavelet-HHH_glcm_Contrast	0.9925478642280113
t1_vibe_fs_tra_post contrast_wavelet-HHH_glcm_Correlation	0.9921893142997202
t1_vibe_fs_tra_post contrast_wavelet-HHH_glcm_DifferenceAverage	0.9992992450108176
t1_vibe_fs_tra_post contrast_wavelet-HHH_glcm_DifferenceEntropy	0.9988787593791756
t1_vibe_fs_tra_post contrast_wavelet-HHH_glcm_DifferenceVariance	0.9746235139785571
t1_vibe_fs_tra_post contrast_wavelet-HHH_glcm_Id	0.9999083309449471
t1_vibe_fs_tra_post contrast_wavelet-HHH_glcm_Idm	0.9999242122671125
t1_vibe_fs_tra_post contrast_wavelet-HHH_glcm_Idmn	0.9876779816187662
t1_vibe_fs_tra_post contrast_wavelet-HHH_glcm_Idn	0.9938883169724472
t1_vibe_fs_tra_post contrast_wavelet-HHH_glcm_Imc1	0.9639049118527299
t1_vibe_fs_tra_post contrast_wavelet-HHH_glcm_Imc2	0.9861361918618047
t1_vibe_fs_tra_post contrast_wavelet-HHH_glcm_InverseVariance	0.999833401507108
t1_vibe_fs_tra_post contrast_wavelet-HHH_glcm_JointAverage	0.9997600742112561
t1_vibe_fs_tra_post contrast_wavelet-HHH_glcm_JointEnergy	0.9997368309020199
t1_vibe_fs_tra_post contrast_wavelet-HHH_glcm_JointEntropy	0.9994681496820284
t1_vibe_fs_tra_post contrast_wavelet-HHH_glcm_MCC	0.9961348413728323
t1_vibe_fs_tra_post contrast_wavelet-HHH_glcm_MaximumProbability	0.9999845131206104
t1_vibe_fs_tra_post contrast_wavelet-HHH_glcm_SumAverage	0.9997600742124604
t1_vibe_fs_tra_post contrast_wavelet-HHH_glcm_SumEntropy	0.9992192414253608
t1_vibe_fs_tra_post contrast_wavelet-HHH_glcm_SumSquares	0.9931180054194301
t1_vibe_fs_tra_post contrast_wavelet-HHH_gldm_DependenceEntropy	0.9985533045311914
t1_vibe_fs_tra_post contrast_wavelet-HHH_gldm_DependenceNonUniformity	0.9930551048424293
t1_vibe_fs_tra_post contrast_wavelet-HHH_gldm_DependenceNonUniformityNormalized	0.9904019913052691
t1_vibe_fs_tra_post contrast_wavelet-HHH_gldm_DependenceVariance	0.9974835724937533
t1_vibe_fs_tra_post contrast_wavelet-HHH_gldm_GrayLevelNonUniformity	0.9950626704071273
t1_vibe_fs_tra_post contrast_wavelet-HHH_gldm_GrayLevelVariance	0.9956805391117938
t1_vibe_fs_tra_post contrast_wavelet-HHH_gldm_HighGrayLevelEmphasis	0.9996380630190603
t1_vibe_fs_tra_post contrast_wavelet-HHH_gldm_LargeDependenceEmphasis	0.999970346502043
t1_vibe_fs_tra_post contrast_wavelet-HHH_gldm_LargeDependenceHighGrayLevelEmphasis	0.9998601260983234
t1_vibe_fs_tra_post contrast_wavelet-HHH_gldm_LargeDependenceLowGrayLevelEmphasis	0.9998206575866095
t1_vibe_fs_tra_post contrast_wavelet-HHH_gldm_LowGrayLevelEmphasis	0.9987028744174504
t1_vibe_fs_tra_post contrast_wavelet-HHH_gldm_SmallDependenceEmphasis	0.9989874291350476
t1_vibe_fs_tra_post contrast_wavelet-HHH_gldm_SmallDependenceHighGrayLevelEmphasis	0.999360367521451
t1_vibe_fs_tra_post contrast_wavelet-HHH_gldm_SmallDependenceLowGrayLevelEmphasis	0.9968346285051293
t1_vibe_fs_tra_post contrast_wavelet-HHH_glrlm_GrayLevelNonUniformity	0.9947930006406585
t1_vibe_fs_tra_post contrast_wavelet-HHH_glrlm_GrayLevelNonUniformityNormalized	0.9996281792234561
t1_vibe_fs_tra_post contrast_wavelet-HHH_glrlm_GrayLevelVariance	0.9926925513675566
t1_vibe_fs_tra_post contrast_wavelet-HHH_glrlm_HighGrayLevelRunEmphasis	0.9996329619336942
t1_vibe_fs_tra_post contrast_wavelet-HHH_glrlm_LongRunEmphasis	0.9999693978230673
t1_vibe_fs_tra_post contrast_wavelet-HHH_glrlm_LongRunHighGrayLevelEmphasis	0.9998423667654892
t1_vibe_fs_tra_post contrast_wavelet-HHH_glrlm_LongRunLowGrayLevelEmphasis	0.999596944821062
t1_vibe_fs_tra_post contrast_wavelet-HHH_glrlm_LowGrayLevelRunEmphasis	0.9985970879301624
t1_vibe_fs_tra_post contrast_wavelet-HHH_glrlm_RunEntropy	0.9936562459980712
t1_vibe_fs_tra_post contrast_wavelet-HHH_glrlm_RunLengthNonUniformity	0.9947722638481091
t1_vibe_fs_tra_post contrast_wavelet-HHH_glrlm_RunLengthNonUniformityNormalized	0.9999835186642178
t1_vibe_fs_tra_post contrast_wavelet-HHH_glrlm_RunPercentage	0.9999507859789715
t1_vibe_fs_tra_post contrast_wavelet-HHH_glrlm_RunVariance	0.9997186373500048
t1_vibe_fs_tra_post contrast_wavelet-HHH_glrlm_ShortRunEmphasis	0.9999992761854609
t1_vibe_fs_tra_post contrast_wavelet-HHH_glrlm_ShortRunHighGrayLevelEmphasis	0.999571613407481
t1_vibe_fs_tra_post contrast_wavelet-HHH_glrlm_ShortRunLowGrayLevelEmphasis	0.9980384899228398
t1_vibe_fs_tra_post contrast_wavelet-HHH_glszm_GrayLevelNonUniformity	0.9928654789474842
t1_vibe_fs_tra_post contrast_wavelet-HHH_glszm_GrayLevelNonUniformityNormalized	0.9978238029400874
t1_vibe_fs_tra_post contrast_wavelet-HHH_glszm_GrayLevelVariance	0.9807932643370888
t1_vibe_fs_tra_post contrast_wavelet-HHH_glszm_HighGrayLevelZoneEmphasis	0.9995622518511031
t1_vibe_fs_tra_post contrast_wavelet-HHH_glszm_LargeAreaEmphasis	0.9968232777836209
t1_vibe_fs_tra_post contrast_wavelet-HHH_glszm_LargeAreaHighGrayLevelEmphasis	0.9930597275454048
t1_vibe_fs_tra_post contrast_wavelet-HHH_glszm_LargeAreaLowGrayLevelEmphasis	0.9997414715084805
t1_vibe_fs_tra_post contrast_wavelet-HHH_glszm_LowGrayLevelZoneEmphasis	0.997397771107168
t1_vibe_fs_tra_post contrast_wavelet-HHH_glszm_SizeZoneNonUniformity	0.9883770233983681
t1_vibe_fs_tra_post contrast_wavelet-HHH_glszm_SizeZoneNonUniformityNormalized	0.9985913255235973
t1_vibe_fs_tra_post contrast_wavelet-HHH_glszm_SmallAreaEmphasis	0.9990191034098911
t1_vibe_fs_tra_post contrast_wavelet-HHH_glszm_SmallAreaHighGrayLevelEmphasis	0.9998089194017715
t1_vibe_fs_tra_post contrast_wavelet-HHH_glszm_SmallAreaLowGrayLevelEmphasis	0.9965437443492152
t1_vibe_fs_tra_post contrast_wavelet-HHH_glszm_ZoneEntropy	0.9868308698081303
t1_vibe_fs_tra_post contrast_wavelet-HHH_glszm_ZonePercentage	0.9963373069838263
t1_vibe_fs_tra_post contrast_wavelet-HHH_glszm_ZoneVariance	0.9968179505654668
t1_vibe_fs_tra_post contrast_wavelet-HHH_ngtdm_Busyness	0.998948819985949
t1_vibe_fs_tra_post contrast_wavelet-HHH_ngtdm_Coarseness	0.9995683085261565
t1_vibe_fs_tra_post contrast_wavelet-HHH_ngtdm_Complexity	0.9961805359746656
t1_vibe_fs_tra_post contrast_wavelet-HHH_ngtdm_Contrast	0.9913426535622388
t1_vibe_fs_tra_post contrast_wavelet-HHH_ngtdm_Strength	0.988484935181116
t1_vibe_fs_tra_post contrast_wavelet-LLL_firstorder_10Percentile	0.9922985293200737
t1_vibe_fs_tra_post contrast_wavelet-LLL_firstorder_90Percentile	0.9999776424816669
t1_vibe_fs_tra_post contrast_wavelet-LLL_firstorder_Energy	0.992885355327517
t1_vibe_fs_tra_post contrast_wavelet-LLL_firstorder_Entropy	0.9901897895218628
t1_vibe_fs_tra_post contrast_wavelet-LLL_firstorder_InterquartileRange	0.9913419398453368
t1_vibe_fs_tra_post contrast_wavelet-LLL_firstorder_Kurtosis	0.9943400243612798
t1_vibe_fs_tra_post contrast_wavelet-LLL_firstorder_Maximum	0.9019507634326471
t1_vibe_fs_tra_post contrast_wavelet-LLL_firstorder_MeanAbsoluteDeviation	0.9859556169744166
t1_vibe_fs_tra_post contrast_wavelet-LLL_firstorder_Mean	0.9987566217549896
t1_vibe_fs_tra_post contrast_wavelet-LLL_firstorder_Median	0.9987256680984399
t1_vibe_fs_tra_post contrast_wavelet-LLL_firstorder_Minimum	0.9999188120776096
t1_vibe_fs_tra_post contrast_wavelet-LLL_firstorder_Range	0.9171882778400015
t1_vibe_fs_tra_post contrast_wavelet-LLL_firstorder_RobustMeanAbsoluteDeviation	0.9893630661885385
t1_vibe_fs_tra_post contrast_wavelet-LLL_firstorder_RootMeanSquared	0.9993411207949618
t1_vibe_fs_tra_post contrast_wavelet-LLL_firstorder_Skewness	0.9998467154914733
t1_vibe_fs_tra_post contrast_wavelet-LLL_firstorder_TotalEnergy	0.992885355327517
t1_vibe_fs_tra_post contrast_wavelet-LLL_firstorder_Uniformity	0.9962309475866984
t1_vibe_fs_tra_post contrast_wavelet-LLL_firstorder_Variance	0.9774037754907615
t1_vibe_fs_tra_post contrast_wavelet-LLL_glcm_Autocorrelation	0.999287120556946
t1_vibe_fs_tra_post contrast_wavelet-LLL_glcm_ClusterProminence	0.973643361480371
t1_vibe_fs_tra_post contrast_wavelet-LLL_glcm_ClusterShade	0.999381054950484
t1_vibe_fs_tra_post contrast_wavelet-LLL_glcm_ClusterTendency	0.9802867926226699
t1_vibe_fs_tra_post contrast_wavelet-LLL_glcm_Contrast	0.9994171597944151
t1_vibe_fs_tra_post contrast_wavelet-LLL_glcm_Correlation	0.9657106263567975
t1_vibe_fs_tra_post contrast_wavelet-LLL_glcm_DifferenceAverage	0.9987431637724908
t1_vibe_fs_tra_post contrast_wavelet-LLL_glcm_DifferenceEntropy	0.9994630778304311
t1_vibe_fs_tra_post contrast_wavelet-LLL_glcm_DifferenceVariance	0.9999610864645999
t1_vibe_fs_tra_post contrast_wavelet-LLL_glcm_Id	0.9986015956581766
t1_vibe_fs_tra_post contrast_wavelet-LLL_glcm_Idm	0.9985444825154551
t1_vibe_fs_tra_post contrast_wavelet-LLL_glcm_Idmn	0.990856072459176
t1_vibe_fs_tra_post contrast_wavelet-LLL_glcm_Idn	0.9877018417868053
t1_vibe_fs_tra_post contrast_wavelet-LLL_glcm_Imc1	0.9962077467209511
t1_vibe_fs_tra_post contrast_wavelet-LLL_glcm_Imc2	0.9918495269443212
t1_vibe_fs_tra_post contrast_wavelet-LLL_glcm_InverseVariance	0.9986327522518097
t1_vibe_fs_tra_post contrast_wavelet-LLL_glcm_JointAverage	0.9997207130528742
t1_vibe_fs_tra_post contrast_wavelet-LLL_glcm_JointEnergy	0.9996675244153943
t1_vibe_fs_tra_post contrast_wavelet-LLL_glcm_JointEntropy	0.9981679376694457
t1_vibe_fs_tra_post contrast_wavelet-LLL_glcm_MCC	0.996156819703851
t1_vibe_fs_tra_post contrast_wavelet-LLL_glcm_MaximumProbability	0.9999472874745934
t1_vibe_fs_tra_post contrast_wavelet-LLL_glcm_SumAverage	0.9997207130554656
t1_vibe_fs_tra_post contrast_wavelet-LLL_glcm_SumEntropy	0.990933958816714
t1_vibe_fs_tra_post contrast_wavelet-LLL_glcm_SumSquares	0.9822774558887408
t1_vibe_fs_tra_post contrast_wavelet-LLL_gldm_DependenceEntropy	0.988222314798178
t1_vibe_fs_tra_post contrast_wavelet-LLL_gldm_DependenceNonUniformity	0.9943737055923311
t1_vibe_fs_tra_post contrast_wavelet-LLL_gldm_DependenceNonUniformityNormalized	0.9968739730890763
t1_vibe_fs_tra_post contrast_wavelet-LLL_gldm_DependenceVariance	0.9975756430068542
t1_vibe_fs_tra_post contrast_wavelet-LLL_gldm_GrayLevelNonUniformity	0.9990733622110455
t1_vibe_fs_tra_post contrast_wavelet-LLL_gldm_GrayLevelVariance	0.9773986964485736
t1_vibe_fs_tra_post contrast_wavelet-LLL_gldm_HighGrayLevelEmphasis	0.9993776580457685
t1_vibe_fs_tra_post contrast_wavelet-LLL_gldm_LargeDependenceEmphasis	0.9977704487143373
t1_vibe_fs_tra_post contrast_wavelet-LLL_gldm_LargeDependenceHighGrayLevelEmphasis	0.9993615103836264
t1_vibe_fs_tra_post contrast_wavelet-LLL_gldm_LargeDependenceLowGrayLevelEmphasis	0.9380073260704141
t1_vibe_fs_tra_post contrast_wavelet-LLL_gldm_LowGrayLevelEmphasis	0.9577643052133517
t1_vibe_fs_tra_post contrast_wavelet-LLL_gldm_SmallDependenceEmphasis	0.9973422200334603
t1_vibe_fs_tra_post contrast_wavelet-LLL_gldm_SmallDependenceHighGrayLevelEmphasis	0.9993833173024095
t1_vibe_fs_tra_post contrast_wavelet-LLL_gldm_SmallDependenceLowGrayLevelEmphasis	0.9738588860371674
t1_vibe_fs_tra_post contrast_wavelet-LLL_glrlm_GrayLevelNonUniformity	0.999072417614577
t1_vibe_fs_tra_post contrast_wavelet-LLL_glrlm_GrayLevelNonUniformityNormalized	0.996204251683427
t1_vibe_fs_tra_post contrast_wavelet-LLL_glrlm_GrayLevelVariance	0.9772940146535959
t1_vibe_fs_tra_post contrast_wavelet-LLL_glrlm_HighGrayLevelRunEmphasis	0.9993828880789176
t1_vibe_fs_tra_post contrast_wavelet-LLL_glrlm_LongRunEmphasis	0.9976596389145411
t1_vibe_fs_tra_post contrast_wavelet-LLL_glrlm_LongRunHighGrayLevelEmphasis	0.9993797520209321
t1_vibe_fs_tra_post contrast_wavelet-LLL_glrlm_LongRunLowGrayLevelEmphasis	0.9564289594202149
t1_vibe_fs_tra_post contrast_wavelet-LLL_glrlm_LowGrayLevelRunEmphasis	0.9585235653314094
t1_vibe_fs_tra_post contrast_wavelet-LLL_glrlm_RunEntropy	0.9897488327885441
t1_vibe_fs_tra_post contrast_wavelet-LLL_glrlm_RunLengthNonUniformity	0.994760734479079
t1_vibe_fs_tra_post contrast_wavelet-LLL_glrlm_RunLengthNonUniformityNormalized	0.9977291634096056
t1_vibe_fs_tra_post contrast_wavelet-LLL_glrlm_RunPercentage	0.9976822128778458
t1_vibe_fs_tra_post contrast_wavelet-LLL_glrlm_RunVariance	0.9975817041172129
t1_vibe_fs_tra_post contrast_wavelet-LLL_glrlm_ShortRunEmphasis	0.9977356868237319
t1_vibe_fs_tra_post contrast_wavelet-LLL_glrlm_ShortRunHighGrayLevelEmphasis	0.9993838509316897
t1_vibe_fs_tra_post contrast_wavelet-LLL_glrlm_ShortRunLowGrayLevelEmphasis	0.9591190205292601
t1_vibe_fs_tra_post contrast_wavelet-LLL_glszm_GrayLevelNonUniformity	0.9990526628718625
t1_vibe_fs_tra_post contrast_wavelet-LLL_glszm_GrayLevelNonUniformityNormalized	0.9960066727352187
t1_vibe_fs_tra_post contrast_wavelet-LLL_glszm_GrayLevelVariance	0.9760857657851527
t1_vibe_fs_tra_post contrast_wavelet-LLL_glszm_HighGrayLevelZoneEmphasis	0.9994415510513356
t1_vibe_fs_tra_post contrast_wavelet-LLL_glszm_LargeAreaEmphasis	0.997767394274249
t1_vibe_fs_tra_post contrast_wavelet-LLL_glszm_LargeAreaHighGrayLevelEmphasis	0.9993995792359993
t1_vibe_fs_tra_post contrast_wavelet-LLL_glszm_LargeAreaLowGrayLevelEmphasis	0.9434687925116165
t1_vibe_fs_tra_post contrast_wavelet-LLL_glszm_LowGrayLevelZoneEmphasis	0.9699715714681542
t1_vibe_fs_tra_post contrast_wavelet-LLL_glszm_SizeZoneNonUniformity	0.994410492560762
t1_vibe_fs_tra_post contrast_wavelet-LLL_glszm_SizeZoneNonUniformityNormalized	0.9969257115718045
t1_vibe_fs_tra_post contrast_wavelet-LLL_glszm_SmallAreaEmphasis	0.9972941361881265
t1_vibe_fs_tra_post contrast_wavelet-LLL_glszm_SmallAreaHighGrayLevelEmphasis	0.9994366147955229
t1_vibe_fs_tra_post contrast_wavelet-LLL_glszm_SmallAreaLowGrayLevelEmphasis	0.9782955001692565
t1_vibe_fs_tra_post contrast_wavelet-LLL_glszm_ZoneEntropy	0.9873951609397033
t1_vibe_fs_tra_post contrast_wavelet-LLL_glszm_ZonePercentage	0.9976046807844595
t1_vibe_fs_tra_post contrast_wavelet-LLL_glszm_ZoneVariance	0.9975022453042253
t1_vibe_fs_tra_post contrast_wavelet-LLL_ngtdm_Busyness	0.9993191243498372
t1_vibe_fs_tra_post contrast_wavelet-LLL_ngtdm_Coarseness	0.9999645099889001
t1_vibe_fs_tra_post contrast_wavelet-LLL_ngtdm_Complexity	0.9849501455750851
t1_vibe_fs_tra_post contrast_wavelet-LLL_ngtdm_Contrast	0.9941585387256545
t1_vibe_fs_tra_post contrast_wavelet-LLL_ngtdm_Strength	0.9911226842584889
t2_tse_tra_320_p2_original_shape_Elongation	0.8612242935963617
t2_tse_tra_320_p2_original_shape_Flatness	0.9932385939228493
t2_tse_tra_320_p2_original_shape_LeastAxisLength	0.9988372931114304
t2_tse_tra_320_p2_original_shape_MajorAxisLength	0.9811954337018057
t2_tse_tra_320_p2_original_shape_Maximum2DDiameterColumn	0.9838548115141089
t2_tse_tra_320_p2_original_shape_Maximum2DDiameterRow	0.983143533685446
t2_tse_tra_320_p2_original_shape_Maximum2DDiameterSlice	0.9912308309900932
t2_tse_tra_320_p2_original_shape_Maximum3DDiameter	0.9861382020596416
t2_tse_tra_320_p2_original_shape_MeshVolume	0.999737742201176
t2_tse_tra_320_p2_original_shape_MinorAxisLength	0.99116523466422
t2_tse_tra_320_p2_original_shape_Sphericity	0.8501839905257665
t2_tse_tra_320_p2_original_shape_SurfaceArea	0.9875575029418037
t2_tse_tra_320_p2_original_shape_SurfaceVolumeRatio	0.9713901423634539
t2_tse_tra_320_p2_original_shape_VoxelVolume	0.99973601494731
t2_tse_tra_320_p2_exponential_firstorder_10Percentile	0.9912611526671757
t2_tse_tra_320_p2_exponential_firstorder_90Percentile	0.9998368166281081
t2_tse_tra_320_p2_exponential_firstorder_Energy	0.9999530445952671
t2_tse_tra_320_p2_exponential_firstorder_Entropy	0.9999109152738869
t2_tse_tra_320_p2_exponential_firstorder_InterquartileRange	0.9999114494288838
t2_tse_tra_320_p2_exponential_firstorder_Kurtosis	0.9898301867217286
t2_tse_tra_320_p2_exponential_firstorder_Maximum	0.9926104427136795
t2_tse_tra_320_p2_exponential_firstorder_MeanAbsoluteDeviation	0.9994647278092866
t2_tse_tra_320_p2_exponential_firstorder_Mean	0.9991819675772606
t2_tse_tra_320_p2_exponential_firstorder_Median	0.9986295307944928
t2_tse_tra_320_p2_exponential_firstorder_Minimum	0.9998420466302237
t2_tse_tra_320_p2_exponential_firstorder_Range	0.9926104735395043
t2_tse_tra_320_p2_exponential_firstorder_RobustMeanAbsoluteDeviation	0.9998977745635952
t2_tse_tra_320_p2_exponential_firstorder_RootMeanSquared	0.994572365859147
t2_tse_tra_320_p2_exponential_firstorder_Skewness	0.9869681953702605
t2_tse_tra_320_p2_exponential_firstorder_TotalEnergy	0.9999530445952671
t2_tse_tra_320_p2_exponential_firstorder_Uniformity	0.9999767792898037
t2_tse_tra_320_p2_exponential_firstorder_Variance	0.9918443443295071
t2_tse_tra_320_p2_exponential_glcm_Autocorrelation	0.995251215199065
t2_tse_tra_320_p2_exponential_glcm_ClusterProminence	0.9938704917212619
t2_tse_tra_320_p2_exponential_glcm_ClusterShade	0.9951166949243893
t2_tse_tra_320_p2_exponential_glcm_ClusterTendency	0.9971427412410209
t2_tse_tra_320_p2_exponential_glcm_Contrast	0.9997227053769716
t2_tse_tra_320_p2_exponential_glcm_Correlation	0.999602127561304
t2_tse_tra_320_p2_exponential_glcm_DifferenceAverage	0.9988773514090388
t2_tse_tra_320_p2_exponential_glcm_DifferenceEntropy	0.9987348399674745
t2_tse_tra_320_p2_exponential_glcm_DifferenceVariance	0.9997123702131175
t2_tse_tra_320_p2_exponential_glcm_Id	0.9985605490663959
t2_tse_tra_320_p2_exponential_glcm_Idm	0.9983482622442632
t2_tse_tra_320_p2_exponential_glcm_Idmn	0.994301455704459
t2_tse_tra_320_p2_exponential_glcm_Idn	0.999389444081151
t2_tse_tra_320_p2_exponential_glcm_Imc1	0.9998356283083961
t2_tse_tra_320_p2_exponential_glcm_Imc2	0.9999857964801441
t2_tse_tra_320_p2_exponential_glcm_InverseVariance	0.9997736152080092
t2_tse_tra_320_p2_exponential_glcm_JointAverage	0.9999998213156338
t2_tse_tra_320_p2_exponential_glcm_JointEnergy	0.9997555737857148
t2_tse_tra_320_p2_exponential_glcm_JointEntropy	0.9994376320641417
t2_tse_tra_320_p2_exponential_glcm_MCC	0.9874374817574804
t2_tse_tra_320_p2_exponential_glcm_MaximumProbability	0.9997757798681353
t2_tse_tra_320_p2_exponential_glcm_SumAverage	0.9999998213129099
t2_tse_tra_320_p2_exponential_glcm_SumEntropy	0.9995804001823463
t2_tse_tra_320_p2_exponential_glcm_SumSquares	0.9981448510111588
t2_tse_tra_320_p2_exponential_gldm_DependenceEntropy	0.970271069866253
t2_tse_tra_320_p2_exponential_gldm_DependenceNonUniformity	0.9999062684807833
t2_tse_tra_320_p2_exponential_gldm_DependenceNonUniformityNormalized	0.9776463884952427
t2_tse_tra_320_p2_exponential_gldm_DependenceVariance	0.9938738086863431
t2_tse_tra_320_p2_exponential_gldm_GrayLevelNonUniformity	0.9996802019985579
t2_tse_tra_320_p2_exponential_gldm_GrayLevelVariance	0.9916171210712887
t2_tse_tra_320_p2_exponential_gldm_HighGrayLevelEmphasis	0.9919962061429851
t2_tse_tra_320_p2_exponential_gldm_LargeDependenceEmphasis	0.9883790128441531
t2_tse_tra_320_p2_exponential_gldm_LargeDependenceHighGrayLevelEmphasis	0.9896631047175656
t2_tse_tra_320_p2_exponential_gldm_LargeDependenceLowGrayLevelEmphasis	0.9886727853534231
t2_tse_tra_320_p2_exponential_gldm_LowGrayLevelEmphasis	0.9999765486142196
t2_tse_tra_320_p2_exponential_gldm_SmallDependenceEmphasis	0.9994878882522512
t2_tse_tra_320_p2_exponential_gldm_SmallDependenceHighGrayLevelEmphasis	0.991562299563
t2_tse_tra_320_p2_exponential_gldm_SmallDependenceLowGrayLevelEmphasis	0.9947505579285998
t2_tse_tra_320_p2_exponential_glrlm_GrayLevelNonUniformity	0.9868069130382642
t2_tse_tra_320_p2_exponential_glrlm_GrayLevelNonUniformityNormalized	0.9976943228185414
t2_tse_tra_320_p2_exponential_glrlm_GrayLevelVariance	0.9942319917052556
t2_tse_tra_320_p2_exponential_glrlm_HighGrayLevelRunEmphasis	0.9948744109540105
t2_tse_tra_320_p2_exponential_glrlm_LongRunEmphasis	0.990544475687797
t2_tse_tra_320_p2_exponential_glrlm_LongRunHighGrayLevelEmphasis	0.9913273942042256
t2_tse_tra_320_p2_exponential_glrlm_LongRunLowGrayLevelEmphasis	0.990554308887641
t2_tse_tra_320_p2_exponential_glrlm_LowGrayLevelRunEmphasis	0.9976280360747405
t2_tse_tra_320_p2_exponential_glrlm_RunEntropy	0.9997194699083273
t2_tse_tra_320_p2_exponential_glrlm_RunLengthNonUniformity	0.9998514401706444
t2_tse_tra_320_p2_exponential_glrlm_RunLengthNonUniformityNormalized	0.9812953182151443
t2_tse_tra_320_p2_exponential_glrlm_RunPercentage	0.9891616662605519
t2_tse_tra_320_p2_exponential_glrlm_RunVariance	0.99814510612639
t2_tse_tra_320_p2_exponential_glrlm_ShortRunEmphasis	0.9938828810253498
t2_tse_tra_320_p2_exponential_glrlm_ShortRunHighGrayLevelEmphasis	0.9947582741518284
t2_tse_tra_320_p2_exponential_glrlm_ShortRunLowGrayLevelEmphasis	0.859365187659678
t2_tse_tra_320_p2_exponential_glszm_GrayLevelNonUniformity	0.9827306055738141
t2_tse_tra_320_p2_exponential_glszm_GrayLevelNonUniformityNormalized	0.9997030343944011
t2_tse_tra_320_p2_exponential_glszm_GrayLevelVariance	0.9887419277560754
t2_tse_tra_320_p2_exponential_glszm_HighGrayLevelZoneEmphasis	0.9864944979573333
t2_tse_tra_320_p2_exponential_glszm_LargeAreaEmphasis	0.9937827967335635
t2_tse_tra_320_p2_exponential_glszm_LargeAreaHighGrayLevelEmphasis	0.9937826169362626
t2_tse_tra_320_p2_exponential_glszm_LargeAreaLowGrayLevelEmphasis	0.993782834291538
t2_tse_tra_320_p2_exponential_glszm_LowGrayLevelZoneEmphasis	0.9999824232197688
t2_tse_tra_320_p2_exponential_glszm_SizeZoneNonUniformity	0.9911085870454018
t2_tse_tra_320_p2_exponential_glszm_SizeZoneNonUniformityNormalized	0.999993612731876
t2_tse_tra_320_p2_exponential_glszm_SmallAreaEmphasis	0.9759773513842156
t2_tse_tra_320_p2_exponential_glszm_SmallAreaHighGrayLevelEmphasis	0.9867590199744524
t2_tse_tra_320_p2_exponential_glszm_SmallAreaLowGrayLevelEmphasis	0.9418350883193279
t2_tse_tra_320_p2_exponential_glszm_ZoneEntropy	0.9984391099377835
t2_tse_tra_320_p2_exponential_glszm_ZonePercentage	0.9987764190162739
t2_tse_tra_320_p2_exponential_glszm_ZoneVariance	0.9948002956159013
t2_tse_tra_320_p2_exponential_ngtdm_Busyness	0.999520938279356
t2_tse_tra_320_p2_exponential_ngtdm_Coarseness	0.9999999999999842
t2_tse_tra_320_p2_exponential_ngtdm_Complexity	0.9994154032926063
t2_tse_tra_320_p2_exponential_ngtdm_Contrast	0.9829148269329624
t2_tse_tra_320_p2_exponential_ngtdm_Strength	0.9790097340067367
t2_tse_tra_320_p2_gradient_firstorder_10Percentile	0.998343461354748
t2_tse_tra_320_p2_gradient_firstorder_90Percentile	0.9821730068372875
t2_tse_tra_320_p2_gradient_firstorder_Energy	0.9815088036545193
t2_tse_tra_320_p2_gradient_firstorder_Entropy	0.9862255037060881
t2_tse_tra_320_p2_gradient_firstorder_InterquartileRange	0.9890709333530241
t2_tse_tra_320_p2_gradient_firstorder_Kurtosis	0.9989495315943081
t2_tse_tra_320_p2_gradient_firstorder_Maximum	0.9829338681817864
t2_tse_tra_320_p2_gradient_firstorder_MeanAbsoluteDeviation	0.968914263113934
t2_tse_tra_320_p2_gradient_firstorder_Mean	0.9868697832455303
t2_tse_tra_320_p2_gradient_firstorder_Median	0.99637676303114
t2_tse_tra_320_p2_gradient_firstorder_Minimum	0.9965321281517606
t2_tse_tra_320_p2_gradient_firstorder_Range	0.9830117760382545
t2_tse_tra_320_p2_gradient_firstorder_RobustMeanAbsoluteDeviation	0.9866939637446003
t2_tse_tra_320_p2_gradient_firstorder_RootMeanSquared	0.9748861799756287
t2_tse_tra_320_p2_gradient_firstorder_Skewness	0.9883834317270488
t2_tse_tra_320_p2_gradient_firstorder_TotalEnergy	0.9815088036545193
t2_tse_tra_320_p2_gradient_firstorder_Uniformity	0.9962839254450977
t2_tse_tra_320_p2_gradient_firstorder_Variance	0.9451655830787955
t2_tse_tra_320_p2_gradient_glcm_Autocorrelation	0.9870132940835844
t2_tse_tra_320_p2_gradient_glcm_ClusterProminence	0.9946057131673504
t2_tse_tra_320_p2_gradient_glcm_ClusterShade	0.9751009487795471
t2_tse_tra_320_p2_gradient_glcm_ClusterTendency	0.9736412708363973
t2_tse_tra_320_p2_gradient_glcm_Contrast	0.9526892629996573
t2_tse_tra_320_p2_gradient_glcm_Correlation	0.9957331951860663
t2_tse_tra_320_p2_gradient_glcm_DifferenceAverage	0.9764548423428488
t2_tse_tra_320_p2_gradient_glcm_DifferenceEntropy	0.980974390046201
t2_tse_tra_320_p2_gradient_glcm_DifferenceVariance	0.9325018002447835
t2_tse_tra_320_p2_gradient_glcm_Id	0.9942584571501126
t2_tse_tra_320_p2_gradient_glcm_Idm	0.9958676409571918
t2_tse_tra_320_p2_gradient_glcm_Idmn	0.9840845794370481
t2_tse_tra_320_p2_gradient_glcm_Idn	0.9788415265863535
t2_tse_tra_320_p2_gradient_glcm_Imc1	0.9997799362151902
t2_tse_tra_320_p2_gradient_glcm_Imc2	0.9999242225930038
t2_tse_tra_320_p2_gradient_glcm_InverseVariance	0.9947234292691333
t2_tse_tra_320_p2_gradient_glcm_JointAverage	0.9916679601444486
t2_tse_tra_320_p2_gradient_glcm_JointEnergy	0.999248434104243
t2_tse_tra_320_p2_gradient_glcm_JointEntropy	0.9914737862146141
t2_tse_tra_320_p2_gradient_glcm_MCC	0.9929240614265955
t2_tse_tra_320_p2_gradient_glcm_MaximumProbability	0.9995579069715396
t2_tse_tra_320_p2_gradient_glcm_SumAverage	0.9916679603159589
t2_tse_tra_320_p2_gradient_glcm_SumEntropy	0.9918362169719014
t2_tse_tra_320_p2_gradient_glcm_SumSquares	0.9691490258887359
t2_tse_tra_320_p2_gradient_gldm_DependenceEntropy	0.9859254011296132
t2_tse_tra_320_p2_gradient_gldm_DependenceNonUniformity	0.9997052122134604
t2_tse_tra_320_p2_gradient_gldm_DependenceNonUniformityNormalized	0.9977167448191094
t2_tse_tra_320_p2_gradient_gldm_DependenceVariance	0.9998244663724578
t2_tse_tra_320_p2_gradient_gldm_GrayLevelNonUniformity	0.9958367987120869
t2_tse_tra_320_p2_gradient_gldm_GrayLevelVariance	0.9451790052555308
t2_tse_tra_320_p2_gradient_gldm_HighGrayLevelEmphasis	0.9732997537099188
t2_tse_tra_320_p2_gradient_gldm_LargeDependenceEmphasis	0.9993305152707334
t2_tse_tra_320_p2_gradient_gldm_LargeDependenceHighGrayLevelEmphasis	0.9923735352953588
t2_tse_tra_320_p2_gradient_gldm_LargeDependenceLowGrayLevelEmphasis	0.9999997622070825
t2_tse_tra_320_p2_gradient_gldm_LowGrayLevelEmphasis	0.9995312054330036
t2_tse_tra_320_p2_gradient_gldm_SmallDependenceEmphasis	0.9914423765116421
t2_tse_tra_320_p2_gradient_gldm_SmallDependenceHighGrayLevelEmphasis	0.9555963419946943
t2_tse_tra_320_p2_gradient_gldm_SmallDependenceLowGrayLevelEmphasis	0.9955839512599761
t2_tse_tra_320_p2_gradient_glrlm_GrayLevelNonUniformity	0.9956266749371439
t2_tse_tra_320_p2_gradient_glrlm_GrayLevelNonUniformityNormalized	0.9954267486111346
t2_tse_tra_320_p2_gradient_glrlm_GrayLevelVariance	0.9416396489388767
t2_tse_tra_320_p2_gradient_glrlm_HighGrayLevelRunEmphasis	0.9713792170387937
t2_tse_tra_320_p2_gradient_glrlm_LongRunEmphasis	0.9989550068926172
t2_tse_tra_320_p2_gradient_glrlm_LongRunHighGrayLevelEmphasis	0.9735276785515616
t2_tse_tra_320_p2_gradient_glrlm_LongRunLowGrayLevelEmphasis	0.9998104328108689
t2_tse_tra_320_p2_gradient_glrlm_LowGrayLevelRunEmphasis	0.9994636694789599
t2_tse_tra_320_p2_gradient_glrlm_RunEntropy	0.9805653783344975
t2_tse_tra_320_p2_gradient_glrlm_RunLengthNonUniformity	0.9999772690820532
t2_tse_tra_320_p2_gradient_glrlm_RunLengthNonUniformityNormalized	0.9980316852146067
t2_tse_tra_320_p2_gradient_glrlm_RunPercentage	0.9984175619192932
t2_tse_tra_320_p2_gradient_glrlm_RunVariance	0.9990873371958044
t2_tse_tra_320_p2_gradient_glrlm_ShortRunEmphasis	0.9983305851645548
t2_tse_tra_320_p2_gradient_glrlm_ShortRunHighGrayLevelEmphasis	0.9707642414219539
t2_tse_tra_320_p2_gradient_glrlm_ShortRunLowGrayLevelEmphasis	0.9993284477677744
t2_tse_tra_320_p2_gradient_glszm_GrayLevelNonUniformity	0.9982630018706743
t2_tse_tra_320_p2_gradient_glszm_GrayLevelNonUniformityNormalized	0.9611729180133924
t2_tse_tra_320_p2_gradient_glszm_GrayLevelVariance	0.8928290243536016
t2_tse_tra_320_p2_gradient_glszm_HighGrayLevelZoneEmphasis	0.9290060139315282
t2_tse_tra_320_p2_gradient_glszm_LargeAreaEmphasis	0.9987123179229765
t2_tse_tra_320_p2_gradient_glszm_LargeAreaHighGrayLevelEmphasis	0.9969248323965616
t2_tse_tra_320_p2_gradient_glszm_LargeAreaLowGrayLevelEmphasis	0.9996022467152076
t2_tse_tra_320_p2_gradient_glszm_LowGrayLevelZoneEmphasis	0.997989334525436
t2_tse_tra_320_p2_gradient_glszm_SizeZoneNonUniformity	0.9947456985172564
t2_tse_tra_320_p2_gradient_glszm_SizeZoneNonUniformityNormalized	0.8963174541819688
t2_tse_tra_320_p2_gradient_glszm_SmallAreaEmphasis	0.8981170170967157
t2_tse_tra_320_p2_gradient_glszm_SmallAreaHighGrayLevelEmphasis	0.9105889282153903
t2_tse_tra_320_p2_gradient_glszm_SmallAreaLowGrayLevelEmphasis	0.9979171921448812
t2_tse_tra_320_p2_gradient_glszm_ZoneEntropy	0.9654581988091188
t2_tse_tra_320_p2_gradient_glszm_ZonePercentage	0.9934832437271228
t2_tse_tra_320_p2_gradient_glszm_ZoneVariance	0.9987119045811234
t2_tse_tra_320_p2_gradient_ngtdm_Busyness	0.974496702791991
t2_tse_tra_320_p2_gradient_ngtdm_Coarseness	0.9996722967872649
t2_tse_tra_320_p2_gradient_ngtdm_Complexity	0.9794983513361838
t2_tse_tra_320_p2_gradient_ngtdm_Contrast	0.978156794541544
t2_tse_tra_320_p2_gradient_ngtdm_Strength	0.9965850163634838
t2_tse_tra_320_p2_lbp-2D_firstorder_10Percentile	1.0
t2_tse_tra_320_p2_lbp-2D_firstorder_90Percentile
t2_tse_tra_320_p2_lbp-2D_firstorder_Energy	0.9999137733719683
t2_tse_tra_320_p2_lbp-2D_firstorder_Entropy	1.0
t2_tse_tra_320_p2_lbp-2D_firstorder_InterquartileRange
t2_tse_tra_320_p2_lbp-2D_firstorder_Kurtosis	0.9728107691178983
t2_tse_tra_320_p2_lbp-2D_firstorder_Maximum
t2_tse_tra_320_p2_lbp-2D_firstorder_MeanAbsoluteDeviation	0.9926753157674539
t2_tse_tra_320_p2_lbp-2D_firstorder_Mean	0.9466831483293049
t2_tse_tra_320_p2_lbp-2D_firstorder_Median	1.0
t2_tse_tra_320_p2_lbp-2D_firstorder_Minimum
t2_tse_tra_320_p2_lbp-2D_firstorder_Range
t2_tse_tra_320_p2_lbp-2D_firstorder_RobustMeanAbsoluteDeviation	0.9972046911118623
t2_tse_tra_320_p2_lbp-2D_firstorder_RootMeanSquared	0.9883520343632224
t2_tse_tra_320_p2_lbp-2D_firstorder_Skewness	0.9753638267515862
t2_tse_tra_320_p2_lbp-2D_firstorder_TotalEnergy	0.9999137733719683
t2_tse_tra_320_p2_lbp-2D_firstorder_Uniformity
[truncated: 1,564 more rows]
